# Supplementary material for: Single-cell RNA-seq public data reveal the gene regulatory network landscape of respiratory epithelial and peripheral immune cells in COVID-19 patients
Source: Front Immunol. 2023 Oct 23;14:1194614. doi: 10.3389/fimmu.2023.1194614 (PMC10627007; doi:10.3389/fimmu.2023.1194614)
Supplement: Supplementary Table 1 — Sample characteristics of all analyzed donors from different resources. [file DataSheet_1.zip]

Archive with 30 entries (29 files):
- Supplementary_Tables/
- __MACOSX/._Supplementary_Tables
- Supplementary_Tables/Table S1.xlsx
- __MACOSX/Supplementary_Tables/._Table S1.xlsx
- Supplementary_Tables/Table S13.xlsx
- __MACOSX/Supplementary_Tables/._Table S13.xlsx
- Supplementary_Tables/Table S12.xlsx
- __MACOSX/Supplementary_Tables/._Table S12.xlsx
- Supplementary_Tables/.DS_Store
- __MACOSX/Supplementary_Tables/._.DS_Store
- Supplementary_Tables/Table S7.xlsx
- __MACOSX/Supplementary_Tables/._Table S7.xlsx
- Supplementary_Tables/Table S6.xlsx
- __MACOSX/Supplementary_Tables/._Table S6.xlsx
- Supplementary_Tables/Table S5.xlsx
- __MACOSX/Supplementary_Tables/._Table S5.xlsx
- Supplementary_Tables/Table S9.xlsx
- __MACOSX/Supplementary_Tables/._Table S9.xlsx
- Supplementary_Tables/Table S8.xlsx
- __MACOSX/Supplementary_Tables/._Table S8.xlsx
- Supplementary_Tables/Table S4.xlsx
- __MACOSX/Supplementary_Tables/._Table S4.xlsx
- Supplementary_Tables/Table S11.xlsx
- __MACOSX/Supplementary_Tables/._Table S11.xlsx
- Supplementary_Tables/Table S3.xlsx
- __MACOSX/Supplementary_Tables/._Table S3.xlsx
- Supplementary_Tables/Table S2.xlsx
- __MACOSX/Supplementary_Tables/._Table S2.xlsx
- Supplementary_Tables/Table S10.xlsx
- __MACOSX/Supplementary_Tables/._Table S10.xlsx
