# Supplementary material for: Single-cell RNA-seq public data reveal the gene regulatory network landscape of respiratory epithelial and peripheral immune cells in COVID-19 patients
Source: Front Immunol. 2023 Oct 23;14:1194614. doi: 10.3389/fimmu.2023.1194614 (PMC10627007; doi:10.3389/fimmu.2023.1194614)
Supplement: Supplementary Table 1 — Sample characteristics of all analyzed donors from different resources. [file DataSheet_1.zip › Supplementary_Tables/Table S1.xlsx]

## Sheet: Sheet1
		Healthy	Mild/moderate	Severe/cirtical
Nasal scRNA-seq
Case Number		15	14	21
Age		27-73	19-69	28-84
Gender
	Female	9	6	10
	male	6	8	11
PBMCs scRNA-seq
Case Number		6	N/A	7
Age		36-49	N/A	20-68; >80 (one)
Gender
	Female	2	N/A	0
	male	4	N/A	7
GSE158055 (scRNA-seq)
Case Number		28	N/A	33
Age		26-71	N/A	27-77
Gender
	Female	5	N/A	14
	male	23	N/A	19
GSE207015 (plasma proteome)
Case Number		41	5	47
Age		25-83	25-69	25-85
Gender
	Female	19	5	25
	male	22	0	22
IPX0002393000 (lung proteome)
		Healthy	COVID-19
Case Number		6	15
Age		14-78	42-91
Gender
	Female	1	6
	male	5	9
GSE157103 (bulk RNA-seq)
SOFA score		2_7	8_13	14_19
Case Number		29	22	5
Age		46-86; >89 (one)	21-82	37-78
Gender
	Female	21	10	1
	male	8	12	4
