# Supplementary material for: Single-cell RNA-seq public data reveal the gene regulatory network landscape of respiratory epithelial and peripheral immune cells in COVID-19 patients
Source: Front Immunol. 2023 Oct 23;14:1194614. doi: 10.3389/fimmu.2023.1194614 (PMC10627007; doi:10.3389/fimmu.2023.1194614)
Supplement: Supplementary Table 1 — Sample characteristics of all analyzed donors from different resources. [file DataSheet_1.zip › Supplementary_Tables/Table S13.xlsx]

## Sheet: DEGs
	p_val	avg_log2FC	pct.1	pct.2	p_val_adj	gene
S100A8	0	2.01143	0.429	0.202	0	S100A8
JUND	0	1.92	0.475	0.262	0	JUND
S100A9	0	1.83921	0.435	0.236	0	S100A9
CTSD	0	1.59037	0.275	0.143	0	CTSD
VCAN	0	1.50652	0.291	0.152	0	VCAN
H1FX	0	1.4125	0.288	0.149	0	H1FX
CEBPB	0	1.2919	0.257	0.146	0	CEBPB
IFI6	0	1.24803	0.354	0.233	0	IFI6
IFITM3	0	1.16067	0.394	0.296	0	IFITM3
NEAT1	0	1.13536	0.631	0.508	0	NEAT1
MNDA	0	1.1161	0.261	0.156	0	MNDA
BTBD9	0	1.11321	0.295	0.227	0	BTBD9
TYMP	0	1.10477	0.35	0.213	0	TYMP
FOSB	0	1.09666	0.313	0.155	0	FOSB
XAF1	0	0.998418	0.361	0.245	0	XAF1
NAMPT	0	0.9635	0.279	0.174	0	NAMPT
FOS	0	0.956924	0.591	0.374	0	FOS
APLP2	0	0.931848	0.341	0.261	0	APLP2
ISG15	0	0.929109	0.347	0.249	0	ISG15
KLF6	0	0.890823	0.736	0.638	0	KLF6
MX1	0	0.883489	0.302	0.184	0	MX1
MDM4	0	0.877435	0.327	0.222	0	MDM4
NFKBIZ	0	0.868393	0.378	0.272	0	NFKBIZ
PARP14	0	0.865501	0.293	0.184	0	PARP14
CYBB	0	0.845008	0.271	0.186	0	CYBB
GRN	0	0.804382	0.307	0.227	0	GRN
FAM126B	0	0.800986	0.381	0.294	0	FAM126B
FKBP5	0	0.770166	0.267	0.17	0	FKBP5
MX2	0	0.740737	0.258	0.178	0	MX2
SPI1	0	0.736328	0.258	0.166	0	SPI1
H2AFY	0	0.732673	0.346	0.257	0	H2AFY
JUN	0	0.725655	0.615	0.484	0	JUN
KCNQ1OT1	0	0.723964	0.328	0.251	0	KCNQ1OT1
CTSB	0	0.707555	0.331	0.271	0	CTSB
SMAP2	0	0.704782	0.368	0.264	0	SMAP2
SOD2	0	0.700395	0.399	0.326	0	SOD2
CD69	9.94786e-297	0.693963	0.464	0.435	3.6064e-292	CD69
CYBA	0	0.687917	0.728	0.681	0	CYBA
EIF2AK2	0	0.675978	0.289	0.206	0	EIF2AK2
C16orf72	0	0.66163	0.252	0.173	0	C16orf72
CDV3	0	0.661019	0.264	0.166	0	CDV3
KLF2	0	0.641085	0.486	0.431	0	KLF2
LGALS1	0	0.628184	0.514	0.455	0	LGALS1
TNFAIP3	0	0.627608	0.491	0.42	0	TNFAIP3
MARCH6	0	0.626755	0.306	0.231	0	MARCH6
LYN	0	0.618599	0.263	0.185	0	LYN
S100A6	0	0.606422	0.79	0.797	0	S100A6
RPS10	9.94544e-48	0.592459	0.381	0.385	3.60552e-43	RPS10
HNRNPH1	0	0.590208	0.439	0.36	0	HNRNPH1
SFPQ	0	0.589584	0.466	0.372	0	SFPQ
WHAMM	0	0.579112	0.256	0.199	0	WHAMM
GNAS	0	0.578604	0.526	0.428	0	GNAS
CTSS	0	0.574073	0.518	0.453	0	CTSS
DNAJB1	6.11451e-33	0.570698	0.374	0.417	2.21669e-28	DNAJB1
PPP1R15A	0	0.568283	0.515	0.434	0	PPP1R15A
CCNL1	0	0.567605	0.562	0.49	0	CCNL1
FCN1	0	0.560746	0.295	0.171	0	FCN1
DDX21	0	0.560577	0.443	0.363	0	DDX21
IL17RA	0	0.558298	0.268	0.206	0	IL17RA
YWHAE	0	0.553955	0.294	0.226	0	YWHAE
HMGB2	0	0.553843	0.359	0.3	0	HMGB2
C6orf62	0	0.553662	0.293	0.216	0	C6orf62
CAPNS1	0	0.552014	0.287	0.205	0	CAPNS1
GPCPD1	0	0.548929	0.253	0.184	0	GPCPD1
NDUFB1	0	0.548887	0.333	0.263	0	NDUFB1
AD000090.1	1.20595e-214	0.543947	0.727	0.734	4.37194e-210	AD000090.1
MCL1	0	0.542877	0.556	0.474	0	MCL1
NR4A2	0	0.537445	0.319	0.261	0	NR4A2
PRDM2	0	0.535635	0.264	0.199	0	PRDM2
GNAI2	0	0.535537	0.462	0.374	0	GNAI2
SLC2A3	0	0.532937	0.412	0.346	0	SLC2A3
GNB1	0	0.531389	0.287	0.203	0	GNB1
VMP1	0	0.530871	0.295	0.239	0	VMP1
MZT2B	0	0.530239	0.276	0.197	0	MZT2B
BIRC3	3.87188e-281	0.52086	0.278	0.234	1.40367e-276	BIRC3
PSMA3-AS1	0	0.518572	0.262	0.209	0	PSMA3-AS1
MALAT1	0	0.516469	0.999	1	0	MALAT1
PLEK	0	0.505951	0.426	0.372	0	PLEK
DNAJA1	0	0.501658	0.412	0.353	0	DNAJA1
NFKBIA	0	0.50017	0.708	0.677	0	NFKBIA
DDX3X	0	0.497748	0.439	0.364	0	DDX3X
GLUL	1.75076e-228	0.495385	0.251	0.211	6.34703e-224	GLUL
RNF213	0	0.495213	0.629	0.564	0	RNF213
TRA2B	0	0.494414	0.487	0.436	0	TRA2B
RAC1	0	0.486895	0.417	0.368	0	RAC1
YPEL5	6.32508e-308	0.472278	0.457	0.416	2.29303e-303	YPEL5
HIF1A	0	0.466597	0.375	0.322	0	HIF1A
TRA2A	0	0.465494	0.329	0.28	0	TRA2A
PTP4A2	0	0.464072	0.473	0.392	0	PTP4A2
DHX36	0	0.463685	0.251	0.194	0	DHX36
FAM133B	2.86209e-208	0.461005	0.294	0.256	1.03759e-203	FAM133B
ANKRD11	0	0.458559	0.31	0.244	0	ANKRD11
ADAR	0	0.456557	0.469	0.402	0	ADAR
NF1	4.18996e-228	0.454933	0.344	0.307	1.51899e-223	NF1
ARF6	0	0.44957	0.403	0.329	0	ARF6
BOD1L1	0	0.446191	0.278	0.208	0	BOD1L1
CYCS	1.9474e-306	0.446157	0.4	0.358	7.05992e-302	CYCS
PNRC1	0	0.441648	0.723	0.706	0	PNRC1
NKTR	0	0.441575	0.372	0.322	0	NKTR
RNMT	1.8025e-223	0.441428	0.267	0.227	6.53459e-219	RNMT
SMCHD1	0	0.440845	0.552	0.486	0	SMCHD1
AXL	1.23016e-115	0.440139	0.402	0.389	4.45971e-111	AXL
TPM4	0	0.436456	0.328	0.27	0	TPM4
DNMT3A	4.23532e-167	0.429297	0.299	0.267	1.53543e-162	DNMT3A
USP8	0	0.429216	0.272	0.218	0	USP8
SRRM2	0	0.426969	0.555	0.47	0	SRRM2
TNRC6B	0	0.42567	0.582	0.528	0	TNRC6B
AAK1	0	0.423923	0.354	0.295	0	AAK1
CDK13	0	0.421829	0.271	0.215	0	CDK13
RBMS1	0	0.421558	0.303	0.245	0	RBMS1
BTG1	0	0.420732	0.833	0.845	0	BTG1
MTA2	4.64918e-262	0.420566	0.263	0.217	1.68547e-257	MTA2
HSP90AA1	0	0.418932	0.787	0.781	0	HSP90AA1
PLAC8	0	0.418614	0.426	0.375	0	PLAC8
FMNL1	0	0.418525	0.326	0.262	0	FMNL1
UBR4	0	0.41794	0.256	0.198	0	UBR4
ZFAND5	0	0.416672	0.325	0.27	0	ZFAND5
SPG7	0	0.41454	0.288	0.236	0	SPG7
ZBTB20	3.75315e-233	0.41355	0.36	0.321	1.36063e-228	ZBTB20
ATP5ME	0	0.412573	0.408	0.362	0	ATP5ME
SREK1	2.15206e-288	0.41191	0.254	0.206	7.80188e-284	SREK1
CHD1	0	0.410433	0.358	0.303	0	CHD1
WNK1	0	0.409989	0.319	0.248	0	WNK1
DNAJB14	2.1283e-261	0.40967	0.295	0.25	7.71574e-257	DNAJB14
IRF2BP2	8.67145e-271	0.40814	0.262	0.216	3.14366e-266	IRF2BP2
PAN3	1.00703e-242	0.401292	0.262	0.219	3.65078e-238	PAN3
APOL6	0	0.396002	0.303	0.247	0	APOL6
SMAD2	0	0.395505	0.395	0.344	0	SMAD2
NIN	0	0.395221	0.281	0.222	0	NIN
IFI27L2	2.56779e-199	0.393988	0.259	0.221	9.30899e-195	IFI27L2
SERPINB1	8.68832e-254	0.392098	0.437	0.405	3.14978e-249	SERPINB1
CLDN11	1.90294e-92	0.388672	0.531	0.649	6.89873e-88	CLDN11
CHD4	0	0.388666	0.284	0.222	0	CHD4
ACTR2	0	0.385149	0.534	0.475	0	ACTR2
CTNNB1	3.40659e-269	0.382471	0.256	0.209	1.23499e-264	CTNNB1
SAT1	0	0.38044	0.614	0.553	0	SAT1
TSPO	3.56334e-228	0.379401	0.497	0.479	1.29182e-223	TSPO
OGA	3.3519e-185	0.37912	0.305	0.268	1.21516e-180	OGA
CYLD	1.17854e-192	0.37875	0.339	0.299	4.27255e-188	CYLD
DOCK2	0	0.378689	0.288	0.234	0	DOCK2
SMG1	0	0.378641	0.539	0.499	0	SMG1
IFI16	0	0.37799	0.384	0.329	0	IFI16
PLEC	6.41796e-250	0.376685	0.26	0.215	2.3267e-245	PLEC
MTRNR2L1	0	0.376378	0.818	0.79	0	MTRNR2L1
GRB2	0	0.376122	0.47	0.428	0	GRB2
ZEB2	0	0.374727	0.417	0.369	0	ZEB2
TLN1	0	0.372939	0.439	0.371	0	TLN1
DUSP1	0	0.372746	0.646	0.539	0	DUSP1
IQGAP2	0	0.368544	0.29	0.23	0	IQGAP2
ZNF106	0	0.36826	0.279	0.227	0	ZNF106
CD63	1.97955e-230	0.367241	0.367	0.328	7.17646e-226	CD63
ZNF688	3.15318e-31	0.36626	0.637	0.672	1.14312e-26	ZNF688
YTHDC1	5.50648e-248	0.366164	0.339	0.294	1.99626e-243	YTHDC1
MOB1A	0	0.365302	0.415	0.364	0	MOB1A
HNRNPU	0	0.364806	0.645	0.599	0	HNRNPU
KMT2C	0	0.364009	0.331	0.269	0	KMT2C
ZFP36	2.43042e-09	0.362691	0.656	0.686	8.81099e-05	ZFP36
REL	7.01018e-232	0.361203	0.465	0.426	2.5414e-227	REL
RTF1	5.50571e-269	0.360977	0.268	0.221	1.99598e-264	RTF1
HIST1H1E	7.82344e-252	0.36035	0.353	0.306	2.83623e-247	HIST1H1E
IQGAP1	0	0.359832	0.544	0.483	0	IQGAP1
JMJD1C	3.46172e-278	0.358143	0.369	0.321	1.25498e-273	JMJD1C
MTRNR2L8	0	0.357897	0.88	0.863	0	MTRNR2L8
WAC	0	0.357243	0.32	0.265	0	WAC
SNX3	1.66962e-303	0.355261	0.392	0.344	6.05286e-299	SNX3
AIF1	0	0.353961	0.332	0.25	0	AIF1
HNRNPD	0	0.353541	0.344	0.287	0	HNRNPD
RPS2	0	0.353382	0.935	0.94	0	RPS2
BIRC6	7.89636e-286	0.352353	0.288	0.236	2.86267e-281	BIRC6
KTN1	0	0.352308	0.4	0.344	0	KTN1
TMBIM4	7.72956e-196	0.351726	0.27	0.231	2.8022e-191	TMBIM4
PPP1CB	2.8368e-262	0.348377	0.317	0.27	1.02843e-257	PPP1CB
DDX24	4.35551e-241	0.347717	0.503	0.474	1.579e-236	DDX24
KMT2A	2.36529e-306	0.347102	0.293	0.241	8.57489e-302	KMT2A
CHCHD10	2.60065e-187	0.346218	0.308	0.27	9.42815e-183	CHCHD10
PCSK7	3.04635e-209	0.346148	0.308	0.267	1.10439e-204	PCSK7
DOCK8	1.20349e-294	0.346086	0.387	0.336	4.36302e-290	DOCK8
HNRNPL	1.11018e-270	0.34556	0.438	0.396	4.02474e-266	HNRNPL
PYCARD	2.61758e-277	0.344211	0.322	0.274	9.4895e-273	PYCARD
TACC1	4.13153e-291	0.343758	0.271	0.22	1.49781e-286	TACC1
SET	0	0.343236	0.471	0.435	0	SET
H3F3B	0	0.341411	0.93	0.935	0	H3F3B
USP3	6.90573e-242	0.338609	0.312	0.267	2.50353e-237	USP3
PRKCB	0	0.338358	0.356	0.293	0	PRKCB
STK17B	0	0.33694	0.611	0.566	0	STK17B
CREBRF	6.19114e-208	0.335826	0.257	0.215	2.24447e-203	CREBRF
GTF2I	2.00952e-261	0.3355	0.265	0.217	7.2851e-257	GTF2I
DYNC1H1	0	0.333534	0.374	0.311	0	DYNC1H1
DDX17	0	0.332515	0.555	0.517	0	DDX17
KDM2A	6.9677e-294	0.332056	0.294	0.241	2.526e-289	KDM2A
CD55	1.60526e-176	0.330296	0.394	0.361	5.81955e-172	CD55
ANXA2	9.30379e-213	0.326785	0.425	0.393	3.3729e-208	ANXA2
MYADM	1.29711e-193	0.326585	0.335	0.295	4.7024e-189	MYADM
NCF1	2.6309e-289	0.3237	0.34	0.289	9.53779e-285	NCF1
UBE2J1	8.4888e-111	0.32284	0.284	0.256	3.07745e-106	UBE2J1
MT-ND4	0	0.321208	0.936	0.963	0	MT-ND4
RTN4	9.23472e-253	0.320905	0.376	0.333	3.34786e-248	RTN4
LY6E	3.39637e-68	0.32074	0.584	0.603	1.23129e-63	LY6E
RC3H1	4.87568e-226	0.318998	0.254	0.209	1.76758e-221	RC3H1
VPS13C	6.2334e-283	0.318387	0.376	0.325	2.25979e-278	VPS13C
KHDRBS1	1.53345e-302	0.316879	0.354	0.3	5.5592e-298	KHDRBS1
AFF4	9.5324e-183	0.316567	0.287	0.247	3.45578e-178	AFF4
EVI2B	9.78156e-92	0.314745	0.333	0.315	3.54611e-87	EVI2B
ROMO1	9.48921e-98	0.313629	0.33	0.308	3.44012e-93	ROMO1
PJA2	2.88971e-188	0.313573	0.257	0.217	1.04761e-183	PJA2
PTPRE	2.22251e-258	0.312959	0.27	0.222	8.05726e-254	PTPRE
SAMHD1	0	0.312669	0.506	0.454	0	SAMHD1
GSTO1	5.69527e-147	0.312434	0.274	0.241	2.0647e-142	GSTO1
TALDO1	1.47837e-163	0.311136	0.393	0.368	5.35955e-159	TALDO1
ARID1A	6.59287e-268	0.308972	0.265	0.215	2.39011e-263	ARID1A
CELF1	1.1152e-173	0.307734	0.265	0.227	4.04294e-169	CELF1
TUBA1A	1.66525e-91	0.307619	0.404	0.385	6.03704e-87	TUBA1A
FNTA	1.88231e-164	0.307541	0.251	0.215	6.82394e-160	FNTA
BLOC1S1	3.78799e-143	0.306579	0.27	0.237	1.37326e-138	BLOC1S1
RANBP2	4.89211e-134	0.306021	0.26	0.228	1.77354e-129	RANBP2
NDUFA3	1.20733e-172	0.304315	0.41	0.379	4.37693e-168	NDUFA3
ROCK1	1.49985e-293	0.303258	0.406	0.356	5.4374e-289	ROCK1
RBBP6	2.79772e-172	0.302807	0.301	0.263	1.01426e-167	RBBP6
AKAP9	4.07685e-224	0.302526	0.342	0.298	1.47798e-219	AKAP9
EFHD2	1.30441e-306	0.302249	0.372	0.321	4.72888e-302	EFHD2
RBPJ	1.42174e-162	0.301654	0.31	0.275	5.15424e-158	RBPJ
POU2F2	3.49151e-127	0.299788	0.284	0.254	1.26578e-122	POU2F2
CELF2	1.1603e-211	0.299517	0.5	0.473	4.20642e-207	CELF2
AMFR	4.10674e-15	0.299506	0.651	0.697	1.48882e-10	AMFR
USP34	7.67071e-191	0.299086	0.289	0.248	2.78086e-186	USP34
PSMA4	5.11692e-120	0.296658	0.283	0.254	1.85504e-115	PSMA4
COTL1	0	0.296587	0.491	0.451	0	COTL1
FTL	3.9663e-16	0.295287	0.928	0.947	1.4379e-11	FTL
BAX	2.65969e-79	0.295275	0.314	0.292	9.64219e-75	BAX
STAT1	3.21846e-194	0.292702	0.352	0.31	1.16679e-189	STAT1
STK17A	2.08459e-92	0.292087	0.366	0.346	7.55727e-88	STK17A
MTPN	1.03191e-217	0.292057	0.406	0.365	3.74098e-213	MTPN
BPTF	8.99076e-301	0.291804	0.368	0.315	3.25942e-296	BPTF
CLK1	6.22726e-113	0.290659	0.338	0.309	2.25757e-108	CLK1
BTG2	2.36178e-44	0.289526	0.39	0.384	8.56216e-40	BTG2
GNB2	6.17911e-157	0.289109	0.401	0.373	2.24011e-152	GNB2
USP16	2.6682e-106	0.288118	0.281	0.253	9.67302e-102	USP16
RB1CC1	1.15301e-161	0.287325	0.255	0.217	4.18001e-157	RB1CC1
CFLAR	2.4937e-284	0.285772	0.475	0.432	9.04041e-280	CFLAR
USP15	9.62481e-238	0.285611	0.473	0.436	3.48928e-233	USP15
SLC38A2	3.50467e-149	0.285466	0.251	0.215	1.27055e-144	SLC38A2
STAT3	1.21918e-167	0.284718	0.424	0.388	4.4199e-163	STAT3
RILPL2	8.25716e-139	0.284571	0.297	0.264	2.99347e-134	RILPL2
STAG2	1.79835e-181	0.284516	0.292	0.252	6.51955e-177	STAG2
MT-ND2	0	0.282957	0.92	0.949	0	MT-ND2
LST1	0	0.282429	0.279	0.209	0	LST1
CDC42	0	0.280839	0.69	0.682	0	CDC42
FAM107B	4.6949e-188	0.28042	0.312	0.272	1.70204e-183	FAM107B
BRD4	1.02493e-196	0.278905	0.306	0.263	3.71566e-192	BRD4
LCP1	5.07146e-140	0.278322	0.692	0.713	1.83856e-135	LCP1
RSRC2	1.22092e-120	0.277318	0.371	0.344	4.4262e-116	RSRC2
YIPF4	4.27464e-81	0.276763	0.321	0.299	1.54968e-76	YIPF4
CEP350	7.39351e-200	0.275921	0.251	0.209	2.68037e-195	CEP350
ASH1L	1.52871e-150	0.274913	0.297	0.26	5.54204e-146	ASH1L
ATF4	9.39679e-155	0.274791	0.309	0.273	3.40662e-150	ATF4
FNBP1	1.53785e-294	0.273152	0.414	0.361	5.57515e-290	FNBP1
PCM1	1.1602e-181	0.272211	0.342	0.302	4.20609e-177	PCM1
COPA	1.15197e-105	0.27119	0.264	0.235	4.17622e-101	COPA
SNRNP70	2.39021e-129	0.270856	0.296	0.264	8.66524e-125	SNRNP70
GOLGA4	1.99439e-154	0.270449	0.262	0.226	7.23027e-150	GOLGA4
METTL9	8.57907e-80	0.270431	0.337	0.317	3.11017e-75	METTL9
PHC3	2.85681e-108	0.270151	0.26	0.23	1.03568e-103	PHC3
MYCBP2	1.27286e-236	0.269992	0.394	0.347	4.61449e-232	MYCBP2
ID2	8.05191e-95	0.269829	0.361	0.333	2.91906e-90	ID2
ANXA5	4.25226e-219	0.269616	0.364	0.322	1.54157e-214	ANXA5
TMEM123	2.77373e-101	0.269326	0.468	0.448	1.00556e-96	TMEM123
COX7B	1.11193e-162	0.269239	0.539	0.524	4.03108e-158	COX7B
TXN	2.07014e-112	0.268902	0.369	0.344	7.50487e-108	TXN
RPL23	0	0.26791	0.767	0.779	0	RPL23
TKT	6.75176e-171	0.266425	0.439	0.415	2.44772e-166	TKT
PRRC2C	7.97128e-269	0.265954	0.653	0.634	2.88983e-264	PRRC2C
TOP1	1.56758e-93	0.264925	0.264	0.238	5.68296e-89	TOP1
SP100	5.5201e-176	0.260969	0.512	0.482	2.0012e-171	SP100
CAPZA1	1.11263e-136	0.260352	0.427	0.403	4.03362e-132	CAPZA1
C1orf162	1.37942e-64	0.260224	0.334	0.318	5.00082e-60	C1orf162
HLA-DRB1	0	0.258998	0.449	0.353	0	HLA-DRB1
TRIM22	1.82847e-78	0.258686	0.378	0.357	6.62874e-74	TRIM22
NCKAP1L	3.00368e-118	0.256985	0.295	0.263	1.08892e-113	NCKAP1L
ENO1	7.31064e-72	0.255235	0.577	0.592	2.65033e-67	ENO1
NOP10	1.0336e-60	0.254205	0.354	0.339	3.74711e-56	NOP10
PPT1	3.32406e-61	0.25267	0.257	0.238	1.20507e-56	PPT1
LRRFIP1	0	0.252018	0.631	0.6	0	LRRFIP1
AGTRAP	5.87842e-78	0.251726	0.263	0.24	2.1311e-73	AGTRAP
N4BP2L2	1.25267e-58	0.251115	0.464	0.463	4.5413e-54	N4BP2L2
DNAJC7	2.61381e-98	0.25021	0.265	0.236	9.47586e-94	DNAJC7
YWHAQ	0	-0.250085	0.385	0.461	0	YWHAQ
TOMM7	0	-0.252385	0.74	0.836	0	TOMM7
PSMF1	0	-0.253646	0.233	0.292	0	PSMF1
TRAF3IP3	0	-0.25373	0.431	0.522	0	TRAF3IP3
ARHGDIB	0	-0.253935	0.859	0.925	0	ARHGDIB
RPS15	0	-0.254553	0.94	0.966	0	RPS15
ABLIM1	0	-0.254814	0.222	0.285	0	ABLIM1
RALY	0	-0.255013	0.369	0.446	0	RALY
MLF2	0	-0.255704	0.254	0.318	0	MLF2
ALDOA	0	-0.255947	0.471	0.611	0	ALDOA
CD37	0	-0.257882	0.734	0.817	0	CD37
RPL12	0	-0.258207	0.934	0.962	0	RPL12
B2M	0	-0.258515	0.998	1	0	B2M
NOSIP	0	-0.258604	0.357	0.431	0	NOSIP
CD3D	0	-0.258694	0.381	0.484	0	CD3D
EIF3H	0	-0.258741	0.59	0.683	0	EIF3H
PYURF	0	-0.260166	0.276	0.343	0	PYURF
RABAC1	0	-0.261047	0.353	0.424	0	RABAC1
EDF1	0	-0.262152	0.591	0.696	0	EDF1
JAK1	0	-0.26225	0.57	0.637	0	JAK1
NDUFV1	0	-0.26305	0.262	0.334	0	NDUFV1
CORO1A	0	-0.263196	0.773	0.858	0	CORO1A
PFDN5	0	-0.26342	0.856	0.921	0	PFDN5
ERGIC3	0	-0.263644	0.28	0.345	0	ERGIC3
PDIA3	0	-0.263973	0.521	0.6	0	PDIA3
RAB11B	0	-0.265002	0.246	0.313	0	RAB11B
CDC37	0	-0.265871	0.441	0.54	0	CDC37
P4HB	0	-0.266864	0.374	0.451	0	P4HB
RPS19	0	-0.267802	0.96	0.981	0	RPS19
GPI	0	-0.268017	0.284	0.341	0	GPI
RPS13	0	-0.269614	0.947	0.972	0	RPS13
HLA-F	0	-0.269695	0.519	0.607	0	HLA-F
TOMM5	0	-0.269885	0.235	0.304	0	TOMM5
MAT2B	0	-0.270708	0.285	0.359	0	MAT2B
TMED9	0	-0.271663	0.262	0.326	0	TMED9
RPS9	0	-0.271854	0.912	0.956	0	RPS9
RBM3	0	-0.272345	0.627	0.721	0	RBM3
BSG	0	-0.273135	0.33	0.405	0	BSG
PXN	3.66241e-210	-0.274334	0.215	0.256	1.32774e-205	PXN
RASA3	0	-0.274582	0.253	0.314	0	RASA3
DPP7	0	-0.27468	0.33	0.405	0	DPP7
PRMT2	0	-0.27477	0.383	0.467	0	PRMT2
ST13	0	-0.275297	0.414	0.507	0	ST13
MT-CYB	0	-0.275682	0.965	0.995	0	MT-CYB
PTDSS1	0	-0.27575	0.195	0.253	0	PTDSS1
MEAF6	0	-0.276713	0.246	0.316	0	MEAF6
PAIP2	0	-0.277104	0.38	0.469	0	PAIP2
TNFRSF14	0	-0.277552	0.33	0.403	0	TNFRSF14
SNRPD2	0	-0.279179	0.632	0.742	0	SNRPD2
RASSF5	0	-0.279485	0.322	0.39	0	RASSF5
SLC25A5	0	-0.279888	0.491	0.586	0	SLC25A5
APRT	0	-0.280141	0.508	0.603	0	APRT
TMED2	0	-0.280992	0.274	0.339	0	TMED2
DCXR	0	-0.281503	0.217	0.285	0	DCXR
PDCD4	1.46081e-276	-0.282007	0.348	0.405	5.29588e-272	PDCD4
TAGAP	0	-0.282029	0.381	0.467	0	TAGAP
ADRM1	0	-0.282231	0.223	0.281	0	ADRM1
SLC25A6	0	-0.283009	0.741	0.836	0	SLC25A6
GYPC	0	-0.283118	0.384	0.487	0	GYPC
RPL11	0	-0.283325	0.969	0.986	0	RPL11
EIF3G	0	-0.284033	0.553	0.654	0	EIF3G
ARHGDIA	0	-0.284132	0.419	0.508	0	ARHGDIA
MAPRE2	0	-0.284589	0.209	0.272	0	MAPRE2
RPL35A	0	-0.284712	0.939	0.97	0	RPL35A
RPS16	0	-0.28579	0.937	0.969	0	RPS16
UCP2	0	-0.286487	0.508	0.597	0	UCP2
PPP6C	0	-0.286494	0.212	0.274	0	PPP6C
RPS27	0	-0.286806	0.935	0.963	0	RPS27
SNRPA	0	-0.287746	0.235	0.305	0	SNRPA
HLA-E	0	-0.287868	0.939	0.977	0	HLA-E
HLA-DPB1	1.74251e-98	-0.288385	0.485	0.513	6.31714e-94	HLA-DPB1
ATP5F1B	0	-0.2907	0.445	0.544	0	ATP5F1B
UBXN1	0	-0.291757	0.519	0.622	0	UBXN1
BTF3	0	-0.292658	0.821	0.903	0	BTF3
DENND2D	0	-0.292926	0.193	0.25	0	DENND2D
TSC22D4	0	-0.292999	0.246	0.312	0	TSC22D4
LTB	0	-0.29397	0.474	0.552	0	LTB
BIN2	0	-0.293975	0.467	0.546	0	BIN2
HINT1	0	-0.294692	0.68	0.78	0	HINT1
RPLP1	0	-0.294969	0.974	0.983	0	RPLP1
CD96	0	-0.295646	0.21	0.27	0	CD96
SNRPN	0	-0.295716	0.194	0.256	0	SNRPN
TRBC1	0	-0.296314	0.238	0.334	0	TRBC1
OCIAD2	0	-0.296923	0.218	0.286	0	OCIAD2
RPL18	0	-0.297705	0.956	0.984	0	RPL18
ARF5	0	-0.298082	0.374	0.46	0	ARF5
RPL14	0	-0.301912	0.944	0.974	0	RPL14
UXT	0	-0.302199	0.457	0.558	0	UXT
PSMB10	0	-0.303382	0.359	0.459	0	PSMB10
RPL9	0	-0.303395	0.91	0.96	0	RPL9
RPL21	0	-0.303767	0.874	0.932	0	RPL21
ATP6V0C	0	-0.303791	0.409	0.54	0	ATP6V0C
GNG2	0	-0.305691	0.342	0.418	0	GNG2
SIGIRR	0	-0.306015	0.307	0.389	0	SIGIRR
PARP8	0	-0.307331	0.567	0.676	0	PARP8
P2RY8	0	-0.309857	0.269	0.354	0	P2RY8
RPL41	0	-0.311862	0.903	0.939	0	RPL41
CCNG1	0	-0.313363	0.197	0.257	0	CCNG1
RAC2	0	-0.315198	0.684	0.791	0	RAC2
EIF3D	0	-0.315385	0.378	0.472	0	EIF3D
AUP1	0	-0.318283	0.308	0.397	0	AUP1
PRNP	4.23007e-209	-0.318312	0.229	0.271	1.53353e-204	PRNP
DDX39A	0	-0.319728	0.254	0.33	0	DDX39A
LPXN	0	-0.321111	0.21	0.266	0	LPXN
CIRBP	0	-0.321183	0.665	0.791	0	CIRBP
RPS8	0	-0.321188	0.963	0.982	0	RPS8
NHP2	0	-0.321412	0.212	0.291	0	NHP2
CNN2	0	-0.323511	0.483	0.583	0	CNN2
PABPC1	0	-0.325172	0.906	0.959	0	PABPC1
LBH	0	-0.326485	0.298	0.391	0	LBH
TSTD1	0	-0.327659	0.238	0.324	0	TSTD1
ARHGAP9	0	-0.327991	0.295	0.368	0	ARHGAP9
TAGLN2	0	-0.328121	0.676	0.766	0	TAGLN2
GPSM3	0	-0.328367	0.61	0.714	0	GPSM3
NPM1	0	-0.328944	0.722	0.836	0	NPM1
PPP2R1A	0	-0.329545	0.279	0.363	0	PPP2R1A
CD99	0	-0.331071	0.577	0.678	0	CD99
FTH1	0	-0.331837	0.845	0.909	0	FTH1
RNF167	0	-0.332979	0.226	0.303	0	RNF167
HSPA8	0	-0.333308	0.704	0.835	0	HSPA8
LDHB	0	-0.333426	0.547	0.647	0	LDHB
PPIA	0	-0.333679	0.814	0.894	0	PPIA
MTRNR2L12	0	-0.334121	0.978	0.99	0	MTRNR2L12
PRKCH	0	-0.334473	0.274	0.357	0	PRKCH
RAB1B	0	-0.335103	0.215	0.292	0	RAB1B
GABARAP	0	-0.335316	0.559	0.699	0	GABARAP
RPL8	0	-0.336209	0.955	0.98	0	RPL8
MAF1	0	-0.337114	0.263	0.333	0	MAF1
CD6	0	-0.337185	0.262	0.331	0	CD6
TUFM	0	-0.338716	0.332	0.425	0	TUFM
MT-ND5	0	-0.340241	0.901	0.965	0	MT-ND5
CD5	0	-0.342944	0.186	0.255	0	CD5
RPL26	0	-0.343724	0.872	0.932	0	RPL26
RPL30	0	-0.343888	0.9	0.944	0	RPL30
NCBP2-AS2	0	-0.343937	0.191	0.25	0	NCBP2-AS2
EIF4B	0	-0.345021	0.549	0.663	0	EIF4B
BIN1	0	-0.345422	0.261	0.349	0	BIN1
MFNG	0	-0.349599	0.221	0.288	0	MFNG
SF3A1	0	-0.350075	0.257	0.345	0	SF3A1
TPT1	0	-0.35087	0.975	0.99	0	TPT1
RPL18A	0	-0.352455	0.937	0.969	0	RPL18A
PHB2	0	-0.352699	0.354	0.458	0	PHB2
SRPRA	0	-0.353597	0.218	0.29	0	SRPRA
RARRES3	0	-0.35365	0.412	0.539	0	RARRES3
POLD4	0	-0.356251	0.263	0.351	0	POLD4
CCL5	0	-0.358158	0.372	0.454	0	CCL5
RPS25	0	-0.359648	0.898	0.944	0	RPS25
RPS15A	0	-0.360957	0.901	0.942	0	RPS15A
APOBEC3G	2.22062e-277	-0.360962	0.228	0.278	8.05043e-273	APOBEC3G
CCNI	0	-0.36297	0.739	0.85	0	CCNI
RPS12	0	-0.363123	0.971	0.986	0	RPS12
SSR2	0	-0.363262	0.579	0.703	0	SSR2
RPL15	0	-0.364323	0.924	0.968	0	RPL15
TUBA1B	0	-0.365036	0.313	0.444	0	TUBA1B
SLC44A2	0	-0.365876	0.245	0.327	0	SLC44A2
RPL32	0	-0.369248	0.949	0.971	0	RPL32
PCED1B	0	-0.370219	0.213	0.301	0	PCED1B
NACA	0	-0.371259	0.913	0.958	0	NACA
GIMAP7	0	-0.371456	0.398	0.487	0	GIMAP7
RPL13	0	-0.372332	0.972	0.989	0	RPL13
RASAL3	0	-0.372671	0.193	0.267	0	RASAL3
RPS4X	0	-0.372734	0.942	0.985	0	RPS4X
SARAF	0	-0.372979	0.654	0.789	0	SARAF
EEF1D	0	-0.373951	0.849	0.924	0	EEF1D
MIF	0	-0.375401	0.529	0.697	0	MIF
HLA-DPA1	3.49659e-109	-0.376139	0.503	0.522	1.26762e-104	HLA-DPA1
ICAM2	0	-0.37672	0.188	0.268	0	ICAM2
TUBB	0	-0.381022	0.376	0.496	0	TUBB
RPL29	0	-0.382008	0.882	0.933	0	RPL29
HLA-A	0	-0.382519	0.951	0.982	0	HLA-A
SLC9A3R1	0	-0.383064	0.3	0.385	0	SLC9A3R1
FXYD5	0	-0.383423	0.73	0.836	0	FXYD5
LIMD2	0	-0.385931	0.662	0.77	0	LIMD2
PPIB	0	-0.385974	0.554	0.695	0	PPIB
RPL7A	0	-0.386417	0.937	0.976	0	RPL7A
RPS14	0	-0.387075	0.969	0.991	0	RPS14
RPS18	0	-0.388969	0.954	0.98	0	RPS18
SEPT9	0	-0.389381	0.492	0.616	0	SEPT9
RPL19	0	-0.390114	0.972	0.989	0	RPL19
RPL10	0	-0.391015	0.936	0.973	0	RPL10
RPS23	0	-0.391717	0.936	0.972	0	RPS23
RPS7	0	-0.392811	0.908	0.954	0	RPS7
EVL	0	-0.393644	0.502	0.653	0	EVL
LYAR	0	-0.400311	0.21	0.268	0	LYAR
EIF3F	0	-0.403505	0.624	0.756	0	EIF3F
LCK	0	-0.40356	0.361	0.487	0	LCK
ITGB7	0	-0.404342	0.199	0.284	0	ITGB7
RACK1	0	-0.404955	0.824	0.897	0	RACK1
PRF1	0	-0.405704	0.264	0.342	0	PRF1
SPOCK2	0	-0.407759	0.342	0.459	0	SPOCK2
APH1A	0	-0.408646	0.284	0.384	0	APH1A
SUN2	0	-0.409289	0.253	0.325	0	SUN2
C12orf57	0	-0.410161	0.47	0.595	0	C12orf57
RPS5	0	-0.410733	0.895	0.958	0	RPS5
RPSA	0	-0.412661	0.86	0.934	0	RPSA
SF3A2	0	-0.413915	0.228	0.327	0	SF3A2
SEPT1	0	-0.414727	0.309	0.43	0	SEPT1
RPL10A	0	-0.415117	0.888	0.95	0	RPL10A
FBL	0	-0.416862	0.325	0.434	0	FBL
HOPX	0	-0.420388	0.195	0.255	0	HOPX
RPL5	0	-0.421355	0.917	0.97	0	RPL5
PPDPF	0	-0.42292	0.598	0.72	0	PPDPF
RPS3A	0	-0.423016	0.925	0.973	0	RPS3A
RPL6	0	-0.42575	0.93	0.971	0	RPL6
PBXIP1	0	-0.431415	0.236	0.325	0	PBXIP1
RPS27A	0	-0.434214	0.943	0.977	0	RPS27A
HNRNPA0	0	-0.434948	0.462	0.61	0	HNRNPA0
SF3B4	0	-0.435881	0.191	0.271	0	SF3B4
RPS6	0	-0.440343	0.956	0.985	0	RPS6
IL16	0	-0.440729	0.245	0.352	0	IL16
DDOST	0	-0.440756	0.267	0.361	0	DDOST
SYTL1	0	-0.443408	0.246	0.34	0	SYTL1
CD74	7.87562e-36	-0.446073	0.823	0.846	2.85515e-31	CD74
RNASEK	0	-0.447702	0.242	0.341	0	RNASEK
NKG7	0	-0.447721	0.355	0.437	0	NKG7
RPL23A	0	-0.45069	0.868	0.934	0	RPL23A
LITAF	0	-0.453932	0.517	0.648	0	LITAF
RPS3	0	-0.455378	0.96	0.99	0	RPS3
EEF1B2	0	-0.456107	0.806	0.911	0	EEF1B2
RPLP0	0	-0.457326	0.909	0.967	0	RPLP0
ABHD14B	0	-0.45776	0.204	0.295	0	ABHD14B
CDC25B	0	-0.45946	0.201	0.29	0	CDC25B
RPL4	0	-0.46035	0.879	0.949	0	RPL4
LSP1	0	-0.460782	0.658	0.785	0	LSP1
TMBIM1	0	-0.460831	0.181	0.254	0	TMBIM1
FLT3LG	0	-0.469663	0.23	0.328	0	FLT3LG
GZMB	0	-0.475261	0.228	0.296	0	GZMB
EMD	0	-0.478693	0.257	0.368	0	EMD
ZAP70	0	-0.484018	0.274	0.398	0	ZAP70
TBC1D10C	0	-0.491221	0.348	0.481	0	TBC1D10C
NME2	0	-0.496037	0.375	0.542	0	NME2
CD247	0	-0.49693	0.349	0.477	0	CD247
RPL3	0	-0.501179	0.937	0.981	0	RPL3
EIF3L	0	-0.519365	0.52	0.675	0	EIF3L
GNLY	0	-0.520954	0.27	0.35	0	GNLY
S1PR1	0	-0.522368	0.209	0.312	0	S1PR1
FCMR	0	-0.522465	0.27	0.392	0	FCMR
CST7	0	-0.529927	0.295	0.403	0	CST7
LAT	0	-0.53115	0.242	0.357	0	LAT
CD3E	0	-0.538775	0.47	0.598	0	CD3E
ICAM3	0	-0.541769	0.394	0.55	0	ICAM3
EEF1A1	0	-0.547301	0.987	0.996	0	EEF1A1
PAXX	0	-0.550172	0.324	0.451	0	PAXX
PCBP1	0	-0.559981	0.451	0.567	0	PCBP1
USHBP1	0	-0.560926	0.201	0.308	0	USHBP1
EEF2	0	-0.561305	0.848	0.95	0	EEF2
FGFBP2	0	-0.568313	0.208	0.281	0	FGFBP2
GZMM	0	-0.570977	0.278	0.414	0	GZMM
LIME1	0	-0.571322	0.169	0.277	0	LIME1
PTPRCAP	0	-0.573922	0.439	0.651	0	PTPRCAP
RHOF	0	-0.575128	0.169	0.283	0	RHOF
HLA-C	0	-0.585658	0.952	0.985	0	HLA-C
APMAP	0	-0.596038	0.212	0.305	0	APMAP
RPS26	0	-0.620486	0.799	0.865	0	RPS26
VPS51	0	-0.622521	0.2	0.325	0	VPS51
MT-ATP8	0	-0.63301	0.607	0.734	0	MT-ATP8
RPS4Y1	0	-0.644801	0.47	0.645	0	RPS4Y1
PCBP2	0	-0.645193	0.711	0.862	0	PCBP2
HLA-DRB5	0	-0.677919	0.385	0.435	0	HLA-DRB5
SPSB3	0	-0.717284	0.169	0.309	0	SPSB3
CD7	0	-0.724786	0.347	0.5	0	CD7
RPL17	0	-0.734048	0.597	0.781	0	RPL17
CTSW	0	-0.756646	0.28	0.418	0	CTSW
MT-ND4L	0	-0.778752	0.818	0.919	0	MT-ND4L
MT2A	3.30526e-269	-0.826759	0.359	0.407	1.19825e-264	MT2A
EEF1G	0	-0.837039	0.342	0.567	0	EEF1G
KLRB1	0	-0.851798	0.159	0.263	0	KLRB1
