# Supplementary material for: Single-cell RNA-seq public data reveal the gene regulatory network landscape of respiratory epithelial and peripheral immune cells in COVID-19 patients
Source: Front Immunol. 2023 Oct 23;14:1194614. doi: 10.3389/fimmu.2023.1194614 (PMC10627007; doi:10.3389/fimmu.2023.1194614)
Supplement: Supplementary Table 1 — Sample characteristics of all analyzed donors from different resources. [file DataSheet_1.zip › Supplementary_Tables/Table S12.xlsx]

## Sheet: B
	Common_Down
1	CD79B
2	MS4A1

## Sheet: CD14 Monocyte
	Common_Up	Common_Down
1	CLU	CLEC7A
2	S100A8	FTH1
3	PLAC8	FCN1
4	PIM1	UCP2
5	RNASE2	FXYD5
6	SIGLEC1	LYZ
7	S100A12	ASAH1
8	S100A9	IVNS1ABP
9	PLBD1	ZFP36
10	DYSF	DOK2
11	SELL	CFD
12	CES1	LGALS2
13	SOCS3	AOAH
14	ACSL1	AMPD2
15	VCAN	CD86
16	CD63	CFP
17	CYP1B1	ZDHHC7
18	CCR1	ITM2B
19	BCL2A1	CPVL
20	CKAP4	SLC7A7
21	CTSD	ATG16L2
22	CD163	CD1D
23	TYMP	CSF3R
24	CCND3	CD83
25	RUNX1	MID1IP1
26	GLUL	CALM2
27	TPM3	BTG2
28	STAB1	SORL1
29	NFE2	DUSP1
30	ITGB2	JUN
31	APLP2	RGS2
32	FAM198B	JUNB
33	GSR	AP1S2
34	CTSB	HLA-DRA
35	AGFG1
36	TLR2
37	PIK3AP1
38	LAIR1
39	CREB5
40	LCP1
41	CYBB
42	PTPN12
43	CTNNA1
44	VAMP5
45	FLOT2
46	UPP1
47	GM2A
48	MNDA

## Sheet: CD16 Monocyte
	Common_Up	Common_Down
1	S100A8	ARRB2
2	PLAC8	TNFRSF1B
3	S100A9	VASP
4	CD63	TKT
5	VCAN	ACTG1
6	GLUL	ZFAND5
7	PIM3	CALM2
8	PLBD1	SVIL
9	TNFAIP3	RPS6KA1
10	TMSB10	C5AR1
11	TYMP	LYST
12	MNDA	PLCB2
13	ACSL1	TESC
14	OTUD1	AHNAK
15	MXD1
16	KLF6

## Sheet: CD8 T
	Common_Up
1	APOL6
2	IKZF3
3	SPN
4	LNPEP

## Sheet: NK
	Common_Up	Common_Down
1	XAF1	SYNE2
2	ISG15	PRSS23
3	EIF2AK2	AKNA
4	SAMD9L	S1PR5
5	TRIM22	RASSF1
6	ADAR
7	SAMD9
8	PARP14
9	SP100
10	TAP1
11	IKZF3
12	IFI16
13	SP110

## Sheet: DC
	Common_Up
1	MX1
2	IFI44L
3	IFI6
4	ISG15
5	MX2
6	XAF1
