# Supplementary material for: Single-cell RNA-seq public data reveal the gene regulatory network landscape of respiratory epithelial and peripheral immune cells in COVID-19 patients
Source: Front Immunol. 2023 Oct 23;14:1194614. doi: 10.3389/fimmu.2023.1194614 (PMC10627007; doi:10.3389/fimmu.2023.1194614)
Supplement: Supplementary Table 1 — Sample characteristics of all analyzed donors from different resources. [file DataSheet_1.zip › Supplementary_Tables/Table S11.xlsx]

## Sheet: B
	p_val	avg_log2FC	pct.1	pct.2	p_val_adj	gene
S100A8	0	3.63629	0.346	0.046	0	S100A8
S100A9	0	3.11434	0.353	0.062	0	S100A9
JUND	0	2.72654	0.586	0.311	0	JUND
IGLC3	3.24458e-153	2.33811	0.251	0.162	1.17626e-148	IGLC3
IGHM	5.72903e-269	1.81493	0.76	0.712	2.07695e-264	IGHM
BTBD9	5.08317e-26	1.72477	0.254	0.236	1.8428e-21	BTBD9
FOS	2.04141e-285	1.5919	0.54	0.425	7.40073e-281	FOS
IGLC2	3.50349e-163	1.53888	0.346	0.251	1.27012e-158	IGLC2
FOSB	0	1.46344	0.336	0.198	0	FOSB
IGKC	4.99247e-187	1.4532	0.551	0.473	1.80992e-182	IGKC
NEAT1	0	1.2952	0.47	0.322	0	NEAT1
WHAMM	1.12308e-182	1.18583	0.274	0.179	4.07149e-178	WHAMM
MDM4	5.00932e-282	1.17789	0.437	0.329	1.81603e-277	MDM4
MARCH6	1.49319e-290	1.17787	0.372	0.245	5.41326e-286	MARCH6
PHACTR1	1.46658e-197	1.16395	0.32	0.218	5.31679e-193	PHACTR1
MARCKS	6.52529e-203	1.15418	0.289	0.186	2.36561e-198	MARCKS
TNFRSF13C	8.18955e-304	1.14448	0.477	0.376	2.96896e-299	TNFRSF13C
HSP90B1	2.83488e-163	1.10434	0.578	0.526	1.02773e-158	HSP90B1
ARID1B	2.44525e-186	1.09995	0.33	0.235	8.86476e-182	ARID1B
FAM133B	2.72207e-112	1.05742	0.329	0.266	9.86833e-108	FAM133B
TNFAIP3	2.11752e-206	1.05707	0.278	0.168	7.67664e-202	TNFAIP3
HIST1H1C	7.30638e-169	1.04539	0.268	0.173	2.64878e-164	HIST1H1C
MKNK2	1.73037e-166	1.02819	0.302	0.208	6.27309e-162	MKNK2
MZB1	3.18043e-53	1.0234	0.255	0.214	1.153e-48	MZB1
YBX3	7.12828e-140	1.01808	0.273	0.188	2.58421e-135	YBX3
KLF2	5.81859e-166	1.01802	0.515	0.467	2.10941e-161	KLF2
KDM6B	1.47126e-206	1.00102	0.292	0.179	5.33377e-202	KDM6B
SNX9	2.38837e-107	0.998565	0.284	0.215	8.65855e-103	SNX9
H3F3B	0	0.997624	0.91	0.911	0	H3F3B
DDX3X	5.04187e-223	0.963602	0.444	0.344	1.82783e-218	DDX3X
NFKBID	3.58946e-148	0.942609	0.372	0.291	1.30129e-143	NFKBID
GNAS	0	0.931409	0.552	0.426	0	GNAS
NBPF9	4.58008e-80	0.928405	0.257	0.201	1.66042e-75	NBPF9
HNRNPH1	3.65561e-226	0.91731	0.448	0.349	1.32527e-221	HNRNPH1
ANKRD11	2.11548e-117	0.902989	0.311	0.236	7.66923e-113	ANKRD11
DHX36	7.60607e-138	0.887675	0.267	0.181	2.75743e-133	DHX36
DDX24	1.23455e-274	0.886856	0.526	0.43	4.4756e-270	DDX24
SFPQ	9.94493e-242	0.875059	0.465	0.36	3.60533e-237	SFPQ
CD69	1.77248e-278	0.874214	0.666	0.571	6.42577e-274	CD69
HSPA5	1.72819e-44	0.860258	0.407	0.391	6.26523e-40	HSPA5
AD000090.1	1.58874e-159	0.859289	0.725	0.72	5.75968e-155	AD000090.1
ZNF331	7.71096e-61	0.856833	0.29	0.239	2.79545e-56	ZNF331
BASP1	6.94222e-139	0.848821	0.25	0.163	2.51676e-134	BASP1
GABPB1-AS1	2.73897e-54	0.848402	0.286	0.244	9.92959e-50	GABPB1-AS1
RNMT	3.17272e-101	0.84743	0.329	0.265	1.15021e-96	RNMT
KCNQ1OT1	7.06707e-105	0.84468	0.367	0.312	2.56202e-100	KCNQ1OT1
MALAT1	4.27844e-120	0.83232	0.999	1	1.55106e-115	MALAT1
SRGN	8.19195e-146	0.829983	0.274	0.185	2.96983e-141	SRGN
NFKBIA	5.60566e-222	0.828752	0.763	0.734	2.03222e-217	NFKBIA
RCN2	1.3711e-69	0.826382	0.281	0.23	4.97067e-65	RCN2
HSP90AA1	0	0.819024	0.74	0.698	0	HSP90AA1
CYCS	9.5328e-157	0.813576	0.428	0.353	3.45593e-152	CYCS
NFKBIZ	5.1475e-103	0.811763	0.299	0.227	1.86612e-98	NFKBIZ
IGHA1	2.9294e-107	0.804405	0.324	0.245	1.062e-102	IGHA1
SNHG7	5.13649e-142	0.80357	0.344	0.259	1.86213e-137	SNHG7
PPP2R5C	3.04246e-93	0.78909	0.258	0.191	1.10298e-88	PPP2R5C
NR4A2	3.01686e-103	0.783823	0.312	0.239	1.0937e-98	NR4A2
PRDM2	7.42059e-128	0.779567	0.43	0.366	2.69019e-123	PRDM2
BCL2	2.13376e-103	0.770829	0.262	0.189	7.73552e-99	BCL2
DNAJB14	7.37242e-73	0.769733	0.321	0.272	2.67272e-68	DNAJB14
DDX21	2.67506e-161	0.764071	0.492	0.426	9.69789e-157	DDX21
SMAP2	7.02163e-105	0.76203	0.414	0.358	2.54555e-100	SMAP2
C12orf45	4.205e-70	0.759118	0.274	0.222	1.52444e-65	C12orf45
TRA2B	7.53079e-196	0.753833	0.573	0.522	2.73014e-191	TRA2B
YWHAE	1.91787e-70	0.746961	0.25	0.195	6.95286e-66	YWHAE
SRSF6	3.69188e-94	0.744493	0.261	0.191	1.33842e-89	SRSF6
CYLD	4.93902e-87	0.741318	0.315	0.252	1.79054e-82	CYLD
HERPUD1	1.18243e-120	0.727314	0.511	0.467	4.28667e-116	HERPUD1
USP16	1.22078e-73	0.726879	0.303	0.248	4.42568e-69	USP16
ATP2B1-AS1	5.59492e-51	0.724335	0.266	0.225	2.02832e-46	ATP2B1-AS1
PARP14	6.01034e-130	0.716171	0.399	0.324	2.17893e-125	PARP14
IER2	2.948e-91	0.712424	0.497	0.457	1.06874e-86	IER2
BTG1	0	0.707752	0.885	0.884	0	BTG1
SRRM2	9.12696e-269	0.698883	0.574	0.477	3.3088e-264	SRRM2
CYBA	0	0.695958	0.728	0.687	0	CYBA
SLC38A2	9.16656e-76	0.685756	0.253	0.192	3.32315e-71	SLC38A2
PSMA3-AS1	2.97836e-37	0.658938	0.258	0.225	1.07974e-32	PSMA3-AS1
C6orf62	1.17176e-63	0.654073	0.257	0.203	4.248e-59	C6orf62
NKTR	1.83331e-76	0.649545	0.363	0.311	6.64629e-72	NKTR
BIRC3	5.78093e-131	0.647808	0.541	0.49	2.09576e-126	BIRC3
NFKB2	3.98813e-80	0.647455	0.338	0.279	1.44582e-75	NFKB2
MCL1	3.40901e-89	0.642151	0.349	0.284	1.23587e-84	MCL1
JUN	5.7799e-84	0.640382	0.751	0.711	2.09539e-79	JUN
GADD45B	7.374e-48	0.634125	0.272	0.227	2.6733e-43	GADD45B
RPAP2	2.45487e-41	0.633157	0.258	0.22	8.89963e-37	RPAP2
SMG1	9.51232e-155	0.631872	0.585	0.547	3.4485e-150	SMG1
CFLAR	6.00359e-84	0.629105	0.368	0.311	2.17648e-79	CFLAR
APLP2	5.29241e-39	0.62641	0.278	0.24	1.91866e-34	APLP2
YTHDC1	3.90742e-58	0.621803	0.349	0.308	1.41656e-53	YTHDC1
DNAJA1	3.82919e-63	0.61849	0.368	0.325	1.38819e-58	DNAJA1
RPS2	0	0.6155	0.945	0.953	0	RPS2
IFRD1	2.94394e-33	0.615393	0.252	0.219	1.06727e-28	IFRD1
PNRC1	3.10864e-285	0.613286	0.728	0.694	1.12697e-280	PNRC1
OGA	1.03667e-44	0.609379	0.338	0.306	3.75826e-40	OGA
MT-ND4	1.32115e-232	0.606741	0.935	0.965	4.78957e-228	MT-ND4
PRRC2C	3.45545e-206	0.602365	0.671	0.637	1.2527e-201	PRRC2C
RNF213	1.34741e-67	0.602109	0.413	0.366	4.88476e-63	RNF213
CD83	8.27097e-20	0.599205	0.557	0.578	2.99848e-15	CD83
EIF1AX	2.41909e-46	0.595066	0.301	0.261	8.76993e-42	EIF1AX
LYN	5.76067e-50	0.594794	0.369	0.335	2.08842e-45	LYN
SFT2D2	9.40839e-51	0.593237	0.261	0.214	3.41082e-46	SFT2D2
TRA2A	1.38608e-55	0.589463	0.435	0.409	5.02497e-51	TRA2A
IGHD	2.41972e-42	0.586657	0.472	0.463	8.7722e-38	IGHD
SREK1	5.04293e-32	0.583777	0.269	0.237	1.82821e-27	SREK1
PELI1	1.29471e-26	0.583332	0.306	0.282	4.69373e-22	PELI1
HIF1A	8.81752e-48	0.582715	0.435	0.417	3.19661e-43	HIF1A
PAN3	1.30382e-32	0.576781	0.268	0.236	4.72675e-28	PAN3
BOD1L1	1.05741e-66	0.574867	0.331	0.277	3.83345e-62	BOD1L1
SIPA1L1	9.61834e-28	0.571666	0.253	0.224	3.48694e-23	SIPA1L1
XAF1	1.17874e-26	0.568354	0.297	0.27	4.2733e-22	XAF1
DENND4A	1.08485e-39	0.562754	0.287	0.248	3.93289e-35	DENND4A
DYNC1H1	1.13232e-68	0.557755	0.305	0.245	4.105e-64	DYNC1H1
SOD2	3.04843e-35	0.554538	0.32	0.292	1.10515e-30	SOD2
IFITM1	8.43623e-19	0.552404	0.352	0.347	3.05839e-14	IFITM1
USP8	5.84807e-33	0.54962	0.317	0.288	2.1201e-28	USP8
MAP4K4	1.5767e-42	0.549065	0.25	0.208	5.71602e-38	MAP4K4
JUNB	1.08e-19	0.546829	0.692	0.717	3.91531e-15	JUNB
STK17A	3.73338e-81	0.545032	0.425	0.371	1.35346e-76	STK17A
FOXP1	2.32772e-67	0.542762	0.663	0.69	8.43869e-63	FOXP1
REL	1.08713e-121	0.541455	0.663	0.664	3.94118e-117	REL
STAG3	3.18676e-09	0.534728	0.251	0.243	0.00011553	STAG3
TMEM123	3.31182e-37	0.534595	0.404	0.384	1.20063e-32	TMEM123
BACH1	9.20112e-30	0.534204	0.26	0.228	3.33568e-25	BACH1
SPG7	3.39042e-26	0.533995	0.28	0.254	1.22913e-21	SPG7
PCSK7	1.51692e-32	0.533413	0.285	0.252	5.49931e-28	PCSK7
GGNBP2	6.60085e-45	0.532574	0.419	0.397	2.393e-40	GGNBP2
ATF7IP	7.58027e-41	0.532024	0.425	0.398	2.74807e-36	ATF7IP
HNRNPU	1.42053e-140	0.522026	0.627	0.596	5.14984e-136	HNRNPU
PPP3CA	6.61101e-39	0.518347	0.274	0.235	2.39669e-34	PPP3CA
KLF6	3.55194e-135	0.513709	0.749	0.717	1.28768e-130	KLF6
WAC	4.17205e-44	0.511588	0.305	0.263	1.51249e-39	WAC
SQSTM1	7.81683e-72	0.510417	0.479	0.451	2.83384e-67	SQSTM1
IDI1	1.27121e-18	0.507199	0.274	0.255	4.60853e-14	IDI1
EIF2AK2	3.30827e-28	0.503922	0.256	0.224	1.19935e-23	EIF2AK2
CCNL1	4.35352e-57	0.503074	0.553	0.55	1.57828e-52	CCNL1
CHD4	7.8731e-59	0.491836	0.301	0.247	2.85424e-54	CHD4
PMAIP1	1.66496e-22	0.485875	0.3	0.279	6.03598e-18	PMAIP1
SNRNP70	9.42093e-30	0.483615	0.297	0.268	3.41537e-25	SNRNP70
HIST1H4C	4.73287e-08	0.482971	0.383	0.401	0.00171581	HIST1H4C
AMD1	2.69649e-23	0.481468	0.259	0.232	9.77558e-19	AMD1
FUS	1.4461e-72	0.478218	0.606	0.608	5.24254e-68	FUS
SET	2.4969e-76	0.476316	0.517	0.501	9.052e-72	SET
HNRNPD	8.91018e-50	0.476282	0.321	0.275	3.23021e-45	HNRNPD
ATP2B1	8.22439e-38	0.475311	0.413	0.392	2.98159e-33	ATP2B1
CLINT1	2.50751e-22	0.475197	0.258	0.233	9.09049e-18	CLINT1
ARF6	1.02773e-40	0.471773	0.351	0.316	3.72584e-36	ARF6
NAP1L1	5.68111e-113	0.465348	0.6	0.578	2.05957e-108	NAP1L1
RAP1B	1.3181e-37	0.465185	0.406	0.386	4.77852e-33	RAP1B
FAM107B	1.06198e-43	0.464671	0.256	0.211	3.85e-39	FAM107B
TCF25	1.71196e-44	0.463155	0.454	0.433	6.20638e-40	TCF25
KHDRBS1	2.58306e-44	0.459408	0.323	0.281	9.36436e-40	KHDRBS1
PJA2	7.727e-22	0.458886	0.255	0.229	2.80127e-17	PJA2
ZNF292	5.45124e-28	0.458629	0.337	0.311	1.97624e-23	ZNF292
ADAR	8.18432e-27	0.458164	0.37	0.349	2.96706e-22	ADAR
STAT3	9.46189e-25	0.455335	0.317	0.292	3.43022e-20	STAT3
KMT2C	8.64958e-37	0.45498	0.314	0.277	3.13573e-32	KMT2C
CDC42SE2	2.55823e-25	0.451482	0.354	0.337	9.27434e-21	CDC42SE2
MT-ND2	1.14013e-221	0.44879	0.922	0.95	4.13332e-217	MT-ND2
NUCKS1	1.4492e-27	0.448305	0.419	0.414	5.25378e-23	NUCKS1
N4BP2L2	2.89415e-23	0.444734	0.461	0.475	1.04922e-18	N4BP2L2
ZNF644	1.37758e-13	0.442532	0.252	0.236	4.99416e-09	ZNF644
UPF2	8.59281e-17	0.440967	0.267	0.248	3.11515e-12	UPF2
CHCHD10	1.05346e-22	0.43567	0.391	0.381	3.81911e-18	CHCHD10
CHD1	6.22275e-23	0.435266	0.334	0.314	2.25593e-18	CHD1
HSPD1	1.05587e-07	0.433757	0.289	0.288	0.00382783	HSPD1
ASH1L	2.89836e-26	0.430559	0.322	0.294	1.05074e-21	ASH1L
RNF19A	1.34889e-12	0.430408	0.265	0.251	4.89012e-08	RNF19A
SRSF4	5.92547e-23	0.428603	0.335	0.316	2.14816e-18	SRSF4
YPEL5	2.27446e-42	0.427436	0.483	0.469	8.24561e-38	YPEL5
RSRC2	1.43038e-22	0.427267	0.396	0.389	5.18555e-18	RSRC2
BPTF	6.99262e-37	0.42649	0.381	0.35	2.53503e-32	BPTF
AKAP13	3.23024e-72	0.425633	0.495	0.456	1.17106e-67	AKAP13
EIF5	4.21239e-59	0.425544	0.52	0.5	1.52712e-54	EIF5
YIPF4	7.03541e-16	0.421539	0.311	0.299	2.55055e-11	YIPF4
MX1	4.31472e-20	0.420741	0.275	0.252	1.56421e-15	MX1
MTRNR2L1	2.62981e-160	0.418808	0.833	0.821	9.53385e-156	MTRNR2L1
BLOC1S6	1.81484e-18	0.417912	0.26	0.238	6.57936e-14	BLOC1S6
CLK1	3.94533e-13	0.417032	0.331	0.325	1.4303e-08	CLK1
ODC1	6.24661e-28	0.413639	0.269	0.236	2.26458e-23	ODC1
CREBRF	2.75373e-12	0.40773	0.25	0.234	9.98309e-08	CREBRF
TUT4	3.27602e-09	0.40624	0.323	0.323	0.000118766	TUT4
GPBP1	1.70696e-14	0.404078	0.394	0.397	6.18823e-10	GPBP1
SECISBP2	1.96573e-09	0.403903	0.34	0.342	7.12637e-05	SECISBP2
TNRC6B	8.92937e-55	0.402968	0.581	0.583	3.23716e-50	TNRC6B
FNBP1	2.73485e-40	0.402775	0.379	0.343	9.91465e-36	FNBP1
HNRNPL	1.97521e-32	0.396989	0.407	0.386	7.16072e-28	HNRNPL
DDX6	2.3881e-35	0.396171	0.5	0.498	8.65759e-31	DDX6
CDK13	8.77983e-12	0.395246	0.279	0.268	3.18295e-07	CDK13
PIK3IP1	2.4318e-11	0.39483	0.296	0.286	8.81602e-07	PIK3IP1
CNOT1	6.01326e-09	0.394374	0.25	0.239	0.000217999	CNOT1
SMCHD1	5.51313e-41	0.39418	0.617	0.629	1.99868e-36	SMCHD1
AKAP9	3.6345e-21	0.391268	0.343	0.325	1.31762e-16	AKAP9
ANP32E	3.92723e-09	0.390861	0.253	0.244	0.000142374	ANP32E
KDM2A	2.33226e-12	0.38972	0.265	0.249	8.45514e-08	KDM2A
PTP4A2	1.80933e-39	0.389658	0.335	0.298	6.55936e-35	PTP4A2
SRSF11	2.46975e-34	0.386325	0.514	0.514	8.95358e-30	SRSF11
PTPN2	5.16853e-11	0.386159	0.273	0.262	1.87375e-06	PTPN2
TPM4	9.49555e-08	0.382797	0.254	0.247	0.00344242	TPM4
AFF4	2.39328e-12	0.382284	0.339	0.33	8.67635e-08	AFF4
ELF1	2.13041e-22	0.380622	0.474	0.484	7.72336e-18	ELF1
KRT10	4.02927e-11	0.379808	0.335	0.332	1.46073e-06	KRT10
RPL23	1.07921e-129	0.376587	0.772	0.806	3.91247e-125	RPL23
GNAI2	5.3643e-23	0.375957	0.293	0.269	1.94472e-18	GNAI2
USP34	4.3009e-17	0.372566	0.303	0.284	1.5592e-12	USP34
DDX18	4.71253e-08	0.372207	0.294	0.29	0.00170843	DDX18
YME1L1	2.8657e-10	0.369481	0.306	0.299	1.0389e-05	YME1L1
JCHAIN	4.1832e-25	0.367517	0.355	0.32	1.51653e-20	JCHAIN
BBX	4.18481e-11	0.365894	0.323	0.318	1.51712e-06	BBX
RBM25	1.96914e-20	0.365359	0.453	0.454	7.13874e-16	RBM25
CHD7	3.92777e-12	0.363729	0.261	0.246	1.42394e-07	CHD7
TANK	4.26324e-09	0.361675	0.293	0.287	0.000154555	TANK
ZEB2	3.91556e-14	0.358283	0.315	0.3	1.41951e-09	ZEB2
SMAD2	2.0219e-13	0.357233	0.343	0.33	7.33001e-09	SMAD2
BZW1	1.48999e-13	0.356798	0.411	0.415	5.40168e-09	BZW1
KMT2A	6.47371e-28	0.35415	0.284	0.251	2.34691e-23	KMT2A
ORAI2	7.4589e-30	0.352707	0.382	0.355	2.70408e-25	ORAI2
WTAP	8.69106e-09	0.351307	0.292	0.285	0.000315077	WTAP
BIRC6	7.26355e-15	0.34838	0.263	0.242	2.63325e-10	BIRC6
MTDH	1.47011e-17	0.3464	0.472	0.487	5.32958e-13	MTDH
ZFP36L2	2.32061e-39	0.344215	0.629	0.627	8.41292e-35	ZFP36L2
KTN1	4.10359e-18	0.342804	0.372	0.36	1.48767e-13	KTN1
BTG2	2.66496e-14	0.337976	0.47	0.48	9.66129e-10	BTG2
PRPF40A	2.67441e-10	0.337842	0.338	0.333	9.69556e-06	PRPF40A
PNN	1.77255e-11	0.337259	0.471	0.495	6.42603e-07	PNN
STAG2	1.26431e-09	0.335647	0.262	0.25	4.58351e-05	STAG2
RBBP6	5.52607e-12	0.33493	0.32	0.309	2.00337e-07	RBBP6
HMGB1	7.96603e-62	0.332074	0.752	0.788	2.88792e-57	HMGB1
MT-ATP6	4.1746e-16	0.331235	0.947	0.987	1.51342e-11	MT-ATP6
CD55	1.92149e-13	0.330857	0.484	0.496	6.96597e-09	CD55
EIF1B	1.39682e-09	0.330319	0.471	0.49	5.0639e-05	EIF1B
AC007952.4	8.70886e-08	0.324198	0.264	0.253	0.00315722	AC007952.4
CALR	4.20352e-10	0.316308	0.492	0.517	1.5239e-05	CALR
SON	4.14404e-71	0.316072	0.697	0.704	1.50234e-66	SON
TRIR	7.73401e-15	0.315328	0.443	0.45	2.80381e-10	TRIR
S100A4	1.60229e-40	0.314937	0.358	0.311	5.80879e-36	S100A4
SRSF10	5.78919e-08	0.308844	0.527	0.565	0.00209876	SRSF10
PCM1	2.33661e-10	0.308157	0.338	0.332	8.47092e-06	PCM1
HLA-DRB1	3.11054e-148	0.306671	0.812	0.781	1.12766e-143	HLA-DRB1
JMJD1C	3.412e-08	0.30589	0.456	0.475	0.00123695	JMJD1C
IKZF1	7.98956e-15	0.300774	0.412	0.405	2.89645e-10	IKZF1
STK4	2.21443e-17	0.298132	0.537	0.561	8.02796e-13	STK4
ATM	3.19195e-08	0.296242	0.39	0.396	0.00115718	ATM
IQGAP1	6.75422e-15	0.284437	0.497	0.5	2.44861e-10	IQGAP1
PPP1R15A	1.10913e-09	0.283218	0.615	0.631	4.02092e-05	PPP1R15A
DDX17	6.28252e-21	0.282648	0.579	0.601	2.2776e-16	DDX17
BRD4	5.79314e-08	0.282311	0.306	0.299	0.00210019	BRD4
CDC42	1.06456e-24	0.281327	0.612	0.655	3.85934e-20	CDC42
SEC62	3.98649e-12	0.280982	0.54	0.573	1.44522e-07	SEC62
YY1	1.01916e-09	0.280535	0.25	0.235	3.69477e-05	YY1
KMT2E	2.2424e-20	0.279176	0.614	0.648	8.12939e-16	KMT2E
RBM39	3.50137e-39	0.272144	0.726	0.759	1.26935e-34	RBM39
RPS29	1.86917e-72	0.270365	0.886	0.92	6.7763e-68	RPS29
HNRNPA3	3.34191e-12	0.269178	0.551	0.584	1.21154e-07	HNRNPA3
TTN	1.60457e-14	0.265562	0.262	0.238	5.81705e-10	TTN
HSP90AB1	4.27495e-62	0.263136	0.802	0.834	1.5498e-57	HSP90AB1
SLC38A1	5.6659e-12	0.261664	0.43	0.43	2.05406e-07	SLC38A1
LRRFIP1	1.74266e-10	0.253837	0.516	0.536	6.31768e-06	LRRFIP1
YBX1	3.23135e-87	0.25357	0.74	0.746	1.17146e-82	YBX1
FAU	0	-0.250683	0.943	0.976	0	FAU
DDOST	1.71249e-102	-0.250771	0.189	0.282	6.20828e-98	DDOST
PPP3CC	2.0413e-118	-0.251847	0.242	0.358	7.40034e-114	PPP3CC
TBRG1	3.14368e-116	-0.252295	0.213	0.321	1.13968e-111	TBRG1
RPL34	0	-0.252402	0.957	0.988	0	RPL34
PRELID1	6.80502e-114	-0.254169	0.219	0.328	2.46702e-109	PRELID1
SRP9	2.15139e-110	-0.255223	0.271	0.386	7.79945e-106	SRP9
RHOA	4.23179e-180	-0.255571	0.656	0.808	1.53415e-175	RHOA
MLF2	1.80895e-102	-0.255733	0.216	0.316	6.55798e-98	MLF2
CDC37	6.8983e-136	-0.256118	0.33	0.469	2.50084e-131	CDC37
CTSH	2.8523e-92	-0.256248	0.28	0.383	1.03405e-87	CTSH
ALOX5	8.47395e-106	-0.256309	0.231	0.337	3.07206e-101	ALOX5
VPS28	6.56215e-115	-0.257429	0.282	0.401	2.37897e-110	VPS28
ISCU	1.11167e-119	-0.257518	0.386	0.518	4.03015e-115	ISCU
MIF	1.13816e-219	-0.257688	0.456	0.651	4.12616e-215	MIF
ERP29	1.19719e-137	-0.257967	0.521	0.673	4.34016e-133	ERP29
DPP7	2.10597e-105	-0.258442	0.243	0.35	7.63476e-101	DPP7
PFN1	9.50824e-206	-0.258635	0.775	0.88	3.44702e-201	PFN1
BCAP31	2.42307e-115	-0.259177	0.229	0.34	8.78436e-111	BCAP31
RPL35	8.9873e-265	-0.259559	0.892	0.952	3.25817e-260	RPL35
TNIP1	1.90915e-109	-0.262076	0.263	0.375	6.92124e-105	TNIP1
GUCD1	5.41102e-77	-0.262956	0.193	0.273	1.96166e-72	GUCD1
SCAMP2	2.59917e-86	-0.263345	0.169	0.25	9.42275e-82	SCAMP2
GYPC	1.96369e-102	-0.263589	0.267	0.375	7.11898e-98	GYPC
CDK5RAP3	6.96494e-96	-0.264107	0.207	0.301	2.525e-91	CDK5RAP3
RASGRP2	3.95564e-109	-0.264659	0.339	0.463	1.43404e-104	RASGRP2
FTL	3.16843e-290	-0.265093	0.917	0.953	1.14865e-285	FTL
PSME1	5.36669e-152	-0.265309	0.564	0.72	1.94559e-147	PSME1
SH3BGRL	1.54321e-137	-0.265552	0.403	0.55	5.59459e-133	SH3BGRL
COX4I1	7.61382e-257	-0.266855	0.793	0.908	2.76024e-252	COX4I1
MDH2	5.54105e-112	-0.267416	0.241	0.352	2.0088e-107	MDH2
SEPT6	4.25714e-129	-0.267757	0.433	0.578	1.54334e-124	SEPT6
GAPT	9.8348e-81	-0.267765	0.201	0.286	3.56541e-76	GAPT
RPL37	1.76973e-305	-0.270835	0.927	0.962	6.4158e-301	RPL37
EMD	2.96562e-116	-0.272256	0.22	0.33	1.07513e-111	EMD
HLA-E	1.11279e-248	-0.273677	0.899	0.97	4.03421e-244	HLA-E
CLASRP	3.57141e-95	-0.276852	0.175	0.263	1.29474e-90	CLASRP
NPM1	8.05466e-203	-0.276865	0.741	0.864	2.92006e-198	NPM1
FKBP1A	1.24757e-121	-0.277852	0.262	0.38	4.5228e-117	FKBP1A
SMARCB1	1.54166e-100	-0.277897	0.301	0.412	5.58896e-96	SMARCB1
ZFAS1	1.97471e-177	-0.278394	0.564	0.725	7.1589e-173	ZFAS1
ATP5MC2	2.80169e-194	-0.28033	0.647	0.788	1.0157e-189	ATP5MC2
CAPZB	9.27193e-131	-0.280655	0.377	0.515	3.36135e-126	CAPZB
DCK	6.84907e-98	-0.28137	0.18	0.27	2.48299e-93	DCK
ELOVL5	1.40875e-126	-0.281535	0.314	0.442	5.10715e-122	ELOVL5
COX7A2L	2.73447e-115	-0.283634	0.24	0.351	9.91327e-111	COX7A2L
BIN2	4.62759e-88	-0.284887	0.177	0.26	1.67764e-83	BIN2
SSR2	4.79922e-148	-0.287653	0.459	0.609	1.73986e-143	SSR2
RPL31	8.32271e-230	-0.288099	0.819	0.927	3.01723e-225	RPL31
GPI	4.1978e-82	-0.28832	0.197	0.278	1.52183e-77	GPI
RABAC1	2.0354e-114	-0.288444	0.27	0.382	7.37892e-110	RABAC1
RPL5	0	-0.289055	0.935	0.982	0	RPL5
GAPDH	5.83733e-174	-0.289397	0.63	0.765	2.11621e-169	GAPDH
ARHGAP30	4.04427e-83	-0.290406	0.225	0.314	1.46617e-78	ARHGAP30
SELENOF	3.52165e-127	-0.291294	0.316	0.447	1.2767e-122	SELENOF
HADHA	5.52369e-110	-0.291795	0.264	0.373	2.0025e-105	HADHA
PGAM1	1.79425e-112	-0.292063	0.194	0.293	6.50471e-108	PGAM1
CAPG	5.85515e-103	-0.29317	0.229	0.33	2.12267e-98	CAPG
UBXN1	8.37813e-168	-0.293626	0.497	0.654	3.03732e-163	UBXN1
RPL12	0	-0.293853	0.94	0.975	0	RPL12
TMEM256	2.61657e-101	-0.294657	0.182	0.274	9.48584e-97	TMEM256
MAPRE2	4.62901e-107	-0.294745	0.164	0.255	1.67815e-102	MAPRE2
SARAF	9.61227e-147	-0.295078	0.577	0.719	3.48474e-142	SARAF
WDR1	2.3518e-103	-0.295326	0.214	0.311	8.52599e-99	WDR1
MYO10	1.71611e-86	-0.296345	0.186	0.269	6.22142e-82	MYO10
IFITM2	6.04474e-137	-0.297013	0.29	0.418	2.1914e-132	IFITM2
QRSL1	1.69902e-100	-0.298823	0.185	0.277	6.15946e-96	QRSL1
RPL9	0	-0.300817	0.92	0.975	0	RPL9
TMEM219	4.57879e-105	-0.301969	0.185	0.279	1.65995e-100	TMEM219
RPS27	0	-0.302122	0.943	0.975	0	RPS27
SNRPD2	8.37293e-202	-0.302326	0.533	0.705	3.03544e-197	SNRPD2
PRR13	3.69206e-180	-0.302861	0.458	0.623	1.33848e-175	PRR13
ITGA4	1.92104e-124	-0.304325	0.352	0.477	6.96434e-120	ITGA4
EDF1	3.76573e-174	-0.304407	0.475	0.636	1.36519e-169	EDF1
TSPAN13	1.01732e-67	-0.304704	0.183	0.255	3.68809e-63	TSPAN13
RPS27A	0	-0.304887	0.95	0.982	0	RPS27A
TMSB4X	0	-0.305588	0.942	0.979	0	TMSB4X
DAZAP2	4.65375e-206	-0.306002	0.638	0.793	1.68712e-201	DAZAP2
MBD4	4.31406e-107	-0.306106	0.27	0.379	1.56398e-102	MBD4
POU2AF1	7.53754e-129	-0.306358	0.328	0.457	2.73258e-124	POU2AF1
UXT	1.94874e-149	-0.306655	0.412	0.559	7.06477e-145	UXT
PRKCSH	1.19124e-102	-0.306749	0.185	0.277	4.3186e-98	PRKCSH
C19orf66	2.57578e-109	-0.307855	0.163	0.255	9.33796e-105	C19orf66
SYNGR2	1.30884e-203	-0.30842	0.53	0.706	4.74495e-199	SYNGR2
GSTK1	3.00623e-113	-0.308756	0.317	0.436	1.08985e-108	GSTK1
CD99	3.48891e-120	-0.309142	0.321	0.444	1.26483e-115	CD99
C9orf16	7.59901e-132	-0.309407	0.284	0.409	2.75487e-127	C9orf16
RPS16	0	-0.309512	0.942	0.981	0	RPS16
IGBP1	7.29376e-104	-0.309654	0.199	0.293	2.64421e-99	IGBP1
HNRNPA1	7.83425e-181	-0.312859	0.651	0.794	2.84015e-176	HNRNPA1
RPL13	0	-0.313038	0.979	0.996	0	RPL13
RPL10	0	-0.313074	0.943	0.976	0	RPL10
ANXA11	4.00542e-131	-0.313647	0.299	0.425	1.45208e-126	ANXA11
TPT1	0	-0.314497	0.97	0.991	0	TPT1
RPLP2	0	-0.314591	0.954	0.99	0	RPLP2
ATP5MG	1.18161e-202	-0.315462	0.553	0.717	4.2837e-198	ATP5MG
PPIA	2.07634e-281	-0.315823	0.79	0.885	7.52736e-277	PPIA
DBNL	2.43366e-137	-0.316056	0.301	0.43	8.82275e-133	DBNL
LSM2	1.51238e-101	-0.316293	0.173	0.263	5.48283e-97	LSM2
RAD23A	7.5554e-136	-0.317564	0.262	0.387	2.73906e-131	RAD23A
EIF3H	2.77537e-184	-0.320453	0.526	0.688	1.00616e-179	EIF3H
UBE2L6	1.74776e-114	-0.321211	0.172	0.268	6.33614e-110	UBE2L6
EIF3K	1.57297e-209	-0.323242	0.582	0.743	5.70248e-205	EIF3K
PKIG	4.37059e-115	-0.323328	0.239	0.346	1.58447e-110	PKIG
BLOC1S2	1.66065e-112	-0.323451	0.241	0.345	6.02036e-108	BLOC1S2
TMSB10	0	-0.323475	0.954	0.978	0	TMSB10
ACAP1	1.03473e-150	-0.323992	0.315	0.452	3.7512e-146	ACAP1
PPP2R1A	2.79424e-136	-0.324403	0.233	0.353	1.01299e-131	PPP2R1A
BLOC1S1	2.99004e-91	-0.325866	0.174	0.255	1.08398e-86	BLOC1S1
RCSD1	5.54476e-149	-0.327449	0.427	0.573	2.01014e-144	RCSD1
OAZ1	7.5656e-293	-0.328394	0.764	0.897	2.74276e-288	OAZ1
CLIC1	3.22161e-167	-0.329385	0.491	0.639	1.16793e-162	CLIC1
WAS	3.51134e-155	-0.329631	0.266	0.399	1.27297e-150	WAS
RPL11	0	-0.330677	0.969	0.993	0	RPL11
RBCK1	1.06167e-111	-0.330815	0.176	0.271	3.84888e-107	RBCK1
SH3BGRL3	1.92279e-273	-0.331553	0.679	0.828	6.97069e-269	SH3BGRL3
PYURF	5.62009e-112	-0.33156	0.166	0.259	2.03745e-107	PYURF
ARF5	7.40315e-136	-0.332876	0.233	0.351	2.68386e-131	ARF5
CDCA7L	6.62869e-106	-0.333985	0.188	0.282	2.4031e-101	CDCA7L
RPS12	0	-0.334082	0.972	0.993	0	RPS12
PSMF1	1.53267e-113	-0.334237	0.173	0.268	5.5564e-109	PSMF1
RPL18	0	-0.334488	0.961	0.992	0	RPL18
ARPC1B	2.13373e-135	-0.334593	0.353	0.483	7.73541e-131	ARPC1B
EEF1D	0	-0.335311	0.838	0.93	0	EEF1D
HCLS1	1.9459e-201	-0.335949	0.455	0.63	7.05448e-197	HCLS1
PGLS	3.27369e-99	-0.33674	0.197	0.288	1.18681e-94	PGLS
CNPPD1	3.84625e-137	-0.338021	0.228	0.347	1.39438e-132	CNPPD1
TAGAP	4.63158e-140	-0.338217	0.48	0.611	1.67909e-135	TAGAP
RPS13	0	-0.339065	0.945	0.983	0	RPS13
EIF3G	4.14902e-176	-0.339088	0.406	0.566	1.50414e-171	EIF3G
NT5C	1.77083e-152	-0.339271	0.272	0.404	6.41979e-148	NT5C
CAP1	6.17395e-229	-0.339374	0.293	0.469	2.23824e-224	CAP1
LTB	2.65915e-274	-0.339789	0.772	0.898	9.64022e-270	LTB
RPL36A	1.19093e-227	-0.342011	0.489	0.681	4.31748e-223	RPL36A
CFL1	5.15381e-301	-0.342858	0.744	0.873	1.86841e-296	CFL1
RPL7A	0	-0.342861	0.943	0.982	0	RPL7A
ARHGAP24	1.41747e-117	-0.344692	0.17	0.266	5.13874e-113	ARHGAP24
RAB5C	2.69606e-118	-0.345519	0.193	0.292	9.77403e-114	RAB5C
NACA	0	-0.347217	0.899	0.958	0	NACA
ADK	2.53227e-120	-0.347276	0.299	0.415	9.18024e-116	ADK
TUBA1B	7.67707e-201	-0.347489	0.27	0.428	2.78317e-196	TUBA1B
RPS7	0	-0.348164	0.912	0.96	0	RPS7
RPS25	0	-0.348283	0.906	0.954	0	RPS25
MYO1G	6.66438e-113	-0.348369	0.195	0.292	2.41604e-108	MYO1G
SLC25A5	2.29331e-186	-0.34844	0.448	0.611	8.31394e-182	SLC25A5
MEAF6	6.01911e-141	-0.348722	0.191	0.303	2.18211e-136	MEAF6
CNPY3	7.0071e-188	-0.349806	0.347	0.505	2.54028e-183	CNPY3
RPS15	0	-0.351783	0.937	0.972	0	RPS15
FLI1	1.80205e-143	-0.352221	0.236	0.357	6.53296e-139	FLI1
SHISA5	2.50927e-165	-0.35277	0.234	0.367	9.09685e-161	SHISA5
RPS8	0	-0.352862	0.975	0.992	0	RPS8
SNX22	1.60711e-73	-0.35335	0.188	0.262	5.82626e-69	SNX22
SELL	6.35544e-138	-0.353355	0.436	0.569	2.30404e-133	SELL
WASHC1	1.78269e-144	-0.355553	0.23	0.351	6.46278e-140	WASHC1
NDUFV1	2.19512e-140	-0.356527	0.198	0.311	7.95797e-136	NDUFV1
RPL29	0	-0.358218	0.892	0.936	0	RPL29
BLNK	8.21641e-183	-0.358611	0.264	0.41	2.9787e-178	BLNK
RPL35A	0	-0.359248	0.932	0.976	0	RPL35A
CD79B	1.45429e-268	-0.360162	0.578	0.771	5.27222e-264	CD79B
SNAP23	2.75254e-145	-0.360664	0.186	0.298	9.97879e-141	SNAP23
BLK	5.29704e-163	-0.360937	0.338	0.481	1.92034e-158	BLK
EVI2B	2.09303e-124	-0.361136	0.278	0.394	7.58785e-120	EVI2B
RPS14	0	-0.361593	0.965	0.993	0	RPS14
PDE4B	2.79786e-122	-0.361702	0.3	0.416	1.01431e-117	PDE4B
TOMM7	0	-0.361825	0.661	0.828	0	TOMM7
RPL6	0	-0.363666	0.922	0.973	0	RPL6
HIGD2A	1.75439e-187	-0.364072	0.364	0.522	6.3602e-183	HIGD2A
PSMB10	3.80937e-159	-0.364978	0.235	0.365	1.38101e-154	PSMB10
SF3A1	8.84012e-144	-0.365206	0.209	0.325	3.20481e-139	SF3A1
SLC44A2	8.09837e-163	-0.365519	0.288	0.426	2.9359e-158	SLC44A2
RPL10A	0	-0.366107	0.909	0.973	0	RPL10A
SYK	1.87454e-153	-0.366625	0.361	0.501	6.79578e-149	SYK
ARPC3	0	-0.36751	0.728	0.863	0	ARPC3
TUFM	2.90841e-166	-0.367649	0.242	0.375	1.05439e-161	TUFM
LAT2	2.06832e-158	-0.369111	0.297	0.433	7.4983e-154	LAT2
HDAC1	1.10172e-133	-0.369704	0.2	0.308	3.99408e-129	HDAC1
HSPA8	3.4772e-246	-0.371146	0.518	0.698	1.26059e-241	HSPA8
RPL30	0	-0.371281	0.904	0.947	0	RPL30
NHP2	1.76629e-149	-0.372343	0.181	0.294	6.40333e-145	NHP2
RPS18	0	-0.37272	0.964	0.991	0	RPS18
CCNI	0	-0.372857	0.728	0.879	0	CCNI
PFDN5	0	-0.373497	0.818	0.928	0	PFDN5
PFKL	3.67692e-120	-0.375677	0.182	0.281	1.33299e-115	PFKL
UBA52	0	-0.376419	0.885	0.96	0	UBA52
FRG1	2.92128e-130	-0.376574	0.207	0.315	1.05905e-125	FRG1
RPL18A	0	-0.377138	0.951	0.984	0	RPL18A
RPS9	0	-0.378378	0.909	0.969	0	RPS9
RIPOR2	2.52169e-208	-0.379791	0.458	0.621	9.14188e-204	RIPOR2
NPC2	3.96351e-159	-0.380622	0.265	0.396	1.43689e-154	NPC2
PPP1CA	2.23334e-201	-0.380631	0.349	0.512	8.09652e-197	PPP1CA
SF3A2	7.37922e-151	-0.38201	0.188	0.303	2.67519e-146	SF3A2
APRT	1.51636e-191	-0.384227	0.373	0.532	5.49726e-187	APRT
BTK	7.89657e-135	-0.385376	0.218	0.328	2.86274e-130	BTK
AUP1	1.8281e-194	-0.385429	0.279	0.431	6.62743e-190	AUP1
RPLP1	0	-0.386497	0.978	0.989	0	RPLP1
SNX2	6.29302e-261	-0.38937	0.512	0.7	2.28141e-256	SNX2
FAM96A	2.12384e-189	-0.390319	0.249	0.393	7.69957e-185	FAM96A
COMMD6	5.45405e-289	-0.39121	0.581	0.761	1.97726e-284	COMMD6
RPS3	0	-0.391402	0.957	0.993	0	RPS3
RPL15	0	-0.392343	0.93	0.978	0	RPL15
BRK1	3.9474e-181	-0.392804	0.292	0.439	1.43105e-176	BRK1
FBL	2.43844e-170	-0.393406	0.295	0.437	8.84007e-166	FBL
EEF1B2	0	-0.393635	0.849	0.943	0	EEF1B2
HLA-DRA	0	-0.394138	0.938	0.99	0	HLA-DRA
RPSA	0	-0.396447	0.894	0.962	0	RPSA
MTRNR2L12	0	-0.397506	0.984	0.993	0	MTRNR2L12
IFT57	1.45222e-140	-0.399729	0.242	0.36	5.26473e-136	IFT57
LSM10	5.31326e-143	-0.399775	0.196	0.308	1.92621e-138	LSM10
ACTB	0	-0.399967	0.935	0.964	0	ACTB
IL10RA	1.24643e-114	-0.400055	0.164	0.254	4.51868e-110	IL10RA
CD72	6.68605e-127	-0.400981	0.202	0.308	2.42389e-122	CD72
P2RY8	3.45848e-164	-0.404739	0.216	0.34	1.2538e-159	P2RY8
IMPDH2	5.79298e-147	-0.405095	0.183	0.293	2.10013e-142	IMPDH2
MS4A1	0	-0.405217	0.858	0.961	0	MS4A1
SNRPA	2.83822e-171	-0.405249	0.198	0.323	1.02894e-166	SNRPA
RPL27	0	-0.405256	0.831	0.939	0	RPL27
DDT	7.14285e-155	-0.40539	0.217	0.336	2.5895e-150	DDT
RNASEK	2.16881e-157	-0.405443	0.194	0.313	7.86259e-153	RNASEK
RPS3A	0	-0.405663	0.931	0.981	0	RPS3A
RPL32	0	-0.406965	0.952	0.98	0	RPL32
BAG6	2.06707e-141	-0.41044	0.15	0.25	7.49374e-137	BAG6
SYTL1	1.32424e-137	-0.4113	0.19	0.297	4.80078e-133	SYTL1
TRAF3IP3	5.75442e-208	-0.412163	0.303	0.46	2.08615e-203	TRAF3IP3
NCF1	1.44872e-266	-0.412766	0.57	0.742	5.25205e-262	NCF1
RPS5	0	-0.414352	0.937	0.986	0	RPS5
CD37	0	-0.414875	0.878	0.931	0	CD37
RPL19	0	-0.415108	0.972	0.994	0	RPL19
FCGR2B	8.34733e-167	-0.417708	0.211	0.336	3.02616e-162	FCGR2B
HLA-DOA	8.06355e-130	-0.419137	0.199	0.304	2.92328e-125	HLA-DOA
HNRNPA0	2.4047e-285	-0.420526	0.443	0.64	8.71776e-281	HNRNPA0
RPS6	0	-0.420551	0.967	0.993	0	RPS6
RPL8	0	-0.42064	0.962	0.991	0	RPL8
SP140	2.43226e-186	-0.421151	0.317	0.463	8.81768e-182	SP140
PLP2	1.32369e-165	-0.423757	0.318	0.454	4.79876e-161	PLP2
MAP4K1	1.89578e-127	-0.424244	0.18	0.279	6.87276e-123	MAP4K1
RPS15A	0	-0.424843	0.905	0.943	0	RPS15A
CSK	2.04549e-186	-0.42531	0.297	0.441	7.41552e-182	CSK
TUBB	6.28859e-212	-0.425822	0.294	0.45	2.2798e-207	TUBB
RPL41	0	-0.426183	0.913	0.939	0	RPL41
OXA1L	4.39318e-196	-0.428946	0.281	0.427	1.59266e-191	OXA1L
PHB2	5.63787e-226	-0.429059	0.342	0.51	2.0439e-221	PHB2
ANXA6	8.68136e-234	-0.429266	0.37	0.541	3.14725e-229	ANXA6
HSD17B11	1.19825e-140	-0.429486	0.166	0.269	4.344e-136	HSD17B11
MT-ND5	0	-0.429587	0.88	0.973	0	MT-ND5
MT-ATP8	5.06382e-92	-0.429918	0.577	0.644	1.83579e-87	MT-ATP8
GDI2	5.80168e-244	-0.429989	0.405	0.583	2.10328e-239	GDI2
EAF2	1.57917e-174	-0.432611	0.265	0.402	5.72498e-170	EAF2
PAXX	4.256e-147	-0.434213	0.163	0.269	1.54293e-142	PAXX
RPS23	0	-0.434723	0.944	0.983	0	RPS23
MAF1	8.50039e-179	-0.439376	0.249	0.384	3.08165e-174	MAF1
PDLIM1	1.73756e-210	-0.440082	0.327	0.485	6.29917e-206	PDLIM1
EIF4B	3.60997e-277	-0.442441	0.509	0.691	1.30872e-272	EIF4B
TNFRSF14	1.71619e-208	-0.442934	0.272	0.424	6.22171e-204	TNFRSF14
CD19	3.54739e-217	-0.444716	0.321	0.484	1.28603e-212	CD19
NCF4	2.49576e-163	-0.44484	0.185	0.302	9.0479e-159	NCF4
SHKBP1	4.24761e-158	-0.446489	0.167	0.277	1.53989e-153	SHKBP1
HLA-DMA	0	-0.447014	0.596	0.773	0	HLA-DMA
PPDPF	0	-0.448439	0.525	0.703	0	PPDPF
LAPTM5	0	-0.449242	0.861	0.956	0	LAPTM5
SEPT1	4.818e-211	-0.449877	0.251	0.401	1.74667e-206	SEPT1
RGS19	2.88349e-209	-0.451721	0.25	0.397	1.04535e-204	RGS19
EIF3D	2.35962e-239	-0.451821	0.343	0.513	8.55431e-235	EIF3D
HPS1	1.71526e-167	-0.452155	0.195	0.314	6.21832e-163	HPS1
LTA4H	3.42949e-190	-0.455047	0.24	0.378	1.24329e-185	LTA4H
SNX17	1.27508e-191	-0.457556	0.179	0.305	4.62256e-187	SNX17
RPL3	0	-0.461786	0.954	0.992	0	RPL3
FLOT2	6.94582e-198	-0.463687	0.205	0.34	2.51807e-193	FLOT2
PTDSS1	1.35263e-180	-0.464068	0.172	0.292	4.90371e-176	PTDSS1
TSTD1	8.65953e-228	-0.465519	0.29	0.45	3.13934e-223	TSTD1
TAGLN2	0	-0.467248	0.667	0.824	0	TAGLN2
GLIPR1	1.44891e-185	-0.469258	0.203	0.332	5.25272e-181	GLIPR1
RACK1	0	-0.471537	0.837	0.895	0	RACK1
EVL	6.29037e-283	-0.472933	0.377	0.569	2.28045e-278	EVL
ALDOA	5.56169e-301	-0.476008	0.278	0.472	2.01628e-296	ALDOA
HLA-DOB	1.21589e-191	-0.477443	0.224	0.359	4.40796e-187	HLA-DOB
PABPC1	0	-0.477608	0.898	0.978	0	PABPC1
RPLP0	0	-0.489721	0.925	0.984	0	RPLP0
RPL26	0	-0.489805	0.871	0.939	0	RPL26
DNAJC4	3.67162e-170	-0.490181	0.166	0.281	1.33107e-165	DNAJC4
FXYD5	0	-0.493363	0.63	0.809	0	FXYD5
RAC2	0	-0.494646	0.559	0.773	0	RAC2
PNOC	1.08718e-148	-0.498605	0.155	0.256	3.94136e-144	PNOC
GPSM3	0	-0.501384	0.503	0.704	0	GPSM3
LIMD2	0	-0.502035	0.683	0.842	0	LIMD2
APH1A	1.45778e-256	-0.503285	0.269	0.436	5.2849e-252	APH1A
SHMT2	8.06448e-195	-0.506277	0.213	0.345	2.92362e-190	SHMT2
EIF3F	0	-0.511658	0.567	0.773	0	EIF3F
AC119396.1	6.44645e-270	-0.513144	0.184	0.34	2.33703e-265	AC119396.1
SLC25A6	0	-0.513833	0.702	0.878	0	SLC25A6
SH3BP5	4.10569e-229	-0.521434	0.19	0.332	1.48843e-224	SH3BP5
ARHGDIB	0	-0.527086	0.725	0.893	0	ARHGDIB
GABARAP	0	-0.527454	0.43	0.691	0	GABARAP
CD82	5.90457e-238	-0.527838	0.318	0.48	2.14059e-233	CD82
SEPT9	0	-0.529249	0.339	0.537	0	SEPT9
ZNF581	1.92633e-184	-0.530519	0.143	0.254	6.98352e-180	ZNF581
HLA-C	0	-0.536708	0.905	0.957	0	HLA-C
LBH	2.86567e-261	-0.538938	0.308	0.479	1.03889e-256	LBH
PTPN6	0	-0.539577	0.417	0.629	0	PTPN6
EEF1A1	0	-0.539944	0.989	0.997	0	EEF1A1
RPS26	7.72675e-271	-0.540126	0.795	0.85	2.80118e-266	RPS26
CPNE5	9.95582e-149	-0.543985	0.168	0.27	3.60928e-144	CPNE5
IL16	1.34544e-266	-0.545536	0.23	0.394	4.87763e-262	IL16
ARHGAP9	2.16446e-180	-0.549306	0.154	0.267	7.84681e-176	ARHGAP9
ACTG1	0	-0.551137	0.648	0.833	0	ACTG1
RPL4	0	-0.56532	0.866	0.971	0	RPL4
UCP2	0	-0.566157	0.485	0.696	0	UCP2
RPL23A	0	-0.566447	0.869	0.946	0	RPL23A
FCRLA	1.40556e-292	-0.577289	0.288	0.466	5.09558e-288	FCRLA
IL4R	1.18147e-109	-0.577644	0.285	0.38	4.28318e-105	IL4R
PLD4	7.33013e-157	-0.581738	0.156	0.26	2.65739e-152	PLD4
CD79A	0	-0.587143	0.837	0.951	0	CD79A
LSP1	0	-0.597529	0.541	0.756	0	LSP1
CORO1A	0	-0.601087	0.631	0.834	0	CORO1A
BIN1	4.85662e-292	-0.603403	0.207	0.372	1.76067e-287	BIN1
HLA-DPA1	0	-0.606035	0.871	0.966	0	HLA-DPA1
CD52	0	-0.60618	0.833	0.936	0	CD52
HLA-DPB1	0	-0.607839	0.844	0.958	0	HLA-DPB1
ABHD14B	1.62443e-256	-0.622774	0.177	0.32	5.88905e-252	ABHD14B
TCL1A	1.62949e-150	-0.635723	0.317	0.421	5.90739e-146	TCL1A
CYB561A3	0	-0.637325	0.307	0.503	0	CYB561A3
HLA-DRB5	0	-0.639143	0.756	0.833	0	HLA-DRB5
CNN2	0	-0.643944	0.457	0.683	0	CNN2
TBC1D10C	0	-0.645894	0.317	0.526	0	TBC1D10C
RAB24	2.70445e-267	-0.656195	0.124	0.256	9.80445e-263	RAB24
NAPSA	0	-0.66624	0.262	0.473	0	NAPSA
EIF3L	0	-0.684949	0.481	0.722	0	EIF3L
CALHM6	0	-0.689891	0.228	0.405	0	CALHM6
FCER2	2.56313e-287	-0.690743	0.373	0.531	9.29211e-283	FCER2
PCBP2	0	-0.693925	0.701	0.879	0	PCBP2
COTL1	0	-0.700907	0.382	0.569	0	COTL1
VPS51	0	-0.701417	0.179	0.35	0	VPS51
WDR74	1.86641e-131	-0.70458	0.33	0.435	6.76629e-127	WDR74
FCMR	0	-0.705955	0.45	0.686	0	FCMR
CD74	0	-0.711114	0.977	0.999	0	CD74
NME2	0	-0.737886	0.311	0.571	0	NME2
SPSB3	0	-0.744886	0.113	0.256	0	SPSB3
MT-ND4L	0	-0.752242	0.807	0.925	0	MT-ND4L
EEF2	0	-0.762302	0.845	0.983	0	EEF2
ICAM3	0	-0.765487	0.276	0.494	0	ICAM3
HVCN1	0	-0.767865	0.364	0.597	0	HVCN1
POLD4	0	-0.814728	0.314	0.578	0	POLD4
PTPRCAP	0	-0.814925	0.489	0.816	0	PTPRCAP
PCBP1	0	-0.834955	0.316	0.51	0	PCBP1
RPL17	0	-0.851323	0.519	0.792	0	RPL17
ACP5	2.15e-237	-0.863204	0.138	0.259	7.79439e-233	ACP5
RPS4Y1	0	-0.947794	0.373	0.714	0	RPS4Y1
EEF1G	0	-1.02805	0.335	0.658	0	EEF1G
HLA-DQA2	0	-1.14921	0.267	0.527	0	HLA-DQA2

## Sheet: CD14 Monocyte
	p_val	avg_log2FC	pct.1	pct.2	p_val_adj	gene
IFI27	0	6.82177	0.478	0.007	0	IFI27
CLU	0	2.99819	0.308	0.047	0	CLU
SIGLEC1	0	2.37403	0.315	0.071	0	SIGLEC1
H1FX	0	1.91693	0.471	0.209	0	H1FX
IFI44L	0	1.81182	0.412	0.177	0	IFI44L
RNASE2	0	1.74161	0.453	0.23	0	RNASE2
CCDC170	0	1.64655	0.402	0.241	0	CCDC170
MX1	0	1.52676	0.444	0.223	0	MX1
CTSD	0	1.46959	0.799	0.561	0	CTSD
OAS3	3.57523e-295	1.42661	0.251	0.135	1.29613e-290	OAS3
IFI6	0	1.42192	0.634	0.403	0	IFI6
PIM1	0	1.39042	0.266	0.139	0	PIM1
CES1	0	1.38598	0.304	0.147	0	CES1
OAS2	0	1.38183	0.321	0.175	0	OAS2
IFI44	0	1.34807	0.341	0.163	0	IFI44
FKBP5	0	1.32251	0.456	0.227	0	FKBP5
CEBPB	0	1.30771	0.628	0.435	0	CEBPB
PLAC8	0	1.2713	0.506	0.323	0	PLAC8
CD163	0	1.24699	0.48	0.322	0	CD163
RETN	7.87863e-186	1.22332	0.499	0.45	2.85624e-181	RETN
ISG15	0	1.22243	0.48	0.313	0	ISG15
FAM126B	0	1.18533	0.571	0.456	0	FAM126B
DDIT4	4.23476e-258	1.17408	0.278	0.171	1.53523e-253	DDIT4
MTA2	0	1.17368	0.373	0.231	0	MTA2
IFITM3	0	1.14765	0.832	0.767	0	IFITM3
PLBD1	0	1.13233	0.735	0.604	0	PLBD1
BRI3	0	1.13053	0.636	0.462	0	BRI3
S100A8	0	1.11762	0.994	0.989	0	S100A8
DYSF	0	1.11529	0.299	0.16	0	DYSF
RPS10	4.43455e-128	1.08726	0.398	0.348	1.60766e-123	RPS10
EPSTI1	0	1.08142	0.375	0.219	0	EPSTI1
JUND	0	1.06081	0.606	0.519	0	JUND
PHC2	0	1.04012	0.286	0.15	0	PHC2
AGFG1	0	1.03785	0.367	0.205	0	AGFG1
BTBD9	3.40018e-177	1.01055	0.4	0.317	1.23267e-172	BTBD9
XAF1	0	0.984384	0.469	0.335	0	XAF1
IL1RN	1.29154e-149	0.97922	0.278	0.196	4.68223e-145	IL1RN
S100A9	0	0.973973	0.996	0.99	0	S100A9
S100A12	0	0.964428	0.875	0.832	0	S100A12
FAM129A	2.8142e-183	0.951962	0.263	0.17	1.02023e-178	FAM129A
TNFAIP3	1.88886e-307	0.933449	0.507	0.388	6.84767e-303	TNFAIP3
CEBPD	0	0.929296	0.722	0.575	0	CEBPD
TAF10	0	0.928007	0.292	0.154	0	TAF10
UBALD2	0	0.919887	0.315	0.18	0	UBALD2
ACSL1	0	0.911357	0.463	0.299	0	ACSL1
HMGB2	0	0.907687	0.555	0.413	0	HMGB2
MZT2B	0	0.901715	0.312	0.168	0	MZT2B
LY6E	0	0.873156	0.657	0.542	0	LY6E
PARP9	1.48048e-209	0.868057	0.29	0.186	5.36717e-205	PARP9
MTRNR2L10	0	0.860134	0.256	0.111	0	MTRNR2L10
MX2	5.45191e-275	0.855007	0.425	0.301	1.97648e-270	MX2
CKAP4	5.0312e-272	0.852249	0.418	0.298	1.82396e-267	CKAP4
SENP7	1.13607e-253	0.846568	0.281	0.165	4.11859e-249	SENP7
DTX3L	2.10041e-218	0.846073	0.276	0.169	7.61463e-214	DTX3L
MAPK14	2.55066e-206	0.842494	0.275	0.171	9.2469e-202	MAPK14
TACC2	3.37882e-177	0.835318	0.345	0.256	1.22492e-172	TACC2
EIF2AK2	3.33874e-247	0.830321	0.327	0.21	1.21039e-242	EIF2AK2
SECTM1	7.65231e-229	0.816981	0.253	0.146	2.77419e-224	SECTM1
KLF2	1.50134e-157	0.816003	0.442	0.368	5.44281e-153	KLF2
ARIH1	8.39295e-257	0.809665	0.309	0.189	3.0427e-252	ARIH1
DDX60L	3.07998e-214	0.806655	0.32	0.211	1.11659e-209	DDX60L
EFHD2	0	0.797932	0.659	0.531	0	EFHD2
WAC-AS1	2.00254e-191	0.795709	0.344	0.244	7.2598e-187	WAC-AS1
EHBP1L1	0	0.783074	0.445	0.285	0	EHBP1L1
HIST1H1E	7.25133e-195	0.777861	0.341	0.237	2.62883e-190	HIST1H1E
HEBP2	1.60117e-283	0.772147	0.373	0.245	5.80473e-279	HEBP2
EHD1	4.60293e-167	0.767978	0.273	0.182	1.6687e-162	EHD1
APOOL	7.51375e-142	0.765234	0.259	0.177	2.72396e-137	APOOL
LMO2	1.40972e-259	0.759672	0.334	0.21	5.11067e-255	LMO2
RUNX1	3.31682e-182	0.749692	0.303	0.206	1.20245e-177	RUNX1
ITGAM	0	0.738142	0.547	0.417	0	ITGAM
MARCKS	1.36855e-29	0.736516	0.411	0.416	4.9614e-25	MARCKS
PARP14	9.90083e-236	0.726838	0.432	0.317	3.58935e-231	PARP14
CDV3	3.26324e-302	0.724029	0.415	0.283	1.18302e-297	CDV3
SNF8	9.04536e-228	0.722368	0.299	0.187	3.27921e-223	SNF8
BCL6	8.53919e-217	0.720876	0.293	0.184	3.09571e-212	BCL6
RPS29	0	0.718587	0.864	0.804	0	RPS29
EMILIN2	3.85578e-240	0.715144	0.46	0.343	1.39784e-235	EMILIN2
ATP5ME	0	0.702968	0.591	0.495	0	ATP5ME
ARF6	8.78073e-270	0.702082	0.491	0.383	3.18328e-265	ARF6
GSR	6.16949e-168	0.701873	0.267	0.173	2.23663e-163	GSR
UNC93B1	1.91958e-194	0.699744	0.318	0.214	6.95904e-190	UNC93B1
TXNL4A	6.37255e-194	0.694647	0.273	0.171	2.31024e-189	TXNL4A
IFI27L2	1.3645e-213	0.693637	0.47	0.375	4.94671e-209	IFI27L2
RRBP1	6.60494e-129	0.690849	0.319	0.239	2.39449e-124	RRBP1
TLE3	1.28878e-106	0.681608	0.313	0.242	4.6722e-102	TLE3
IFI16	2.84708e-217	0.680956	0.48	0.38	1.03215e-212	IFI16
STAB1	4.86452e-141	0.673901	0.348	0.264	1.76354e-136	STAB1
RAD23B	5.22537e-185	0.673006	0.327	0.225	1.89435e-180	RAD23B
ZDHHC20	1.96666e-177	0.668681	0.298	0.2	7.12974e-173	ZDHHC20
ADAR	6.90779e-174	0.663446	0.54	0.453	2.50428e-169	ADAR
ALOX5AP	1.58766e-142	0.662282	0.344	0.258	5.75576e-138	ALOX5AP
PLXNC1	1.13488e-140	0.644463	0.322	0.233	4.11429e-136	PLXNC1
NBEAL2	2.15657e-171	0.644453	0.25	0.155	7.81822e-167	NBEAL2
VCAN	1.59534e-302	0.642538	0.935	0.929	5.78359e-298	VCAN
CTSZ	0	0.640279	0.623	0.518	0	CTSZ
LCP1	0	0.640075	0.893	0.863	0	LCP1
NDUFB1	4.61986e-279	0.634313	0.561	0.461	1.67484e-274	NDUFB1
MTRNR2L8	0	0.633909	0.914	0.861	0	MTRNR2L8
CYBA	0	0.628887	0.893	0.883	0	CYBA
NFKBIZ	2.41479e-98	0.628877	0.53	0.484	8.75435e-94	NFKBIZ
AAK1	2.39032e-159	0.628521	0.311	0.218	8.66561e-155	AAK1
PTPN12	4.08312e-128	0.626898	0.324	0.242	1.48025e-123	PTPN12
ZBTB7A	6.51744e-137	0.625303	0.315	0.233	2.36277e-132	ZBTB7A
MBD2	8.4437e-184	0.622977	0.382	0.281	3.06109e-179	MBD2
H2AFY	0	0.616821	0.705	0.615	0	H2AFY
ARPC4	9.09084e-205	0.616684	0.442	0.338	3.2957e-200	ARPC4
YWHAH	1.00921e-146	0.61476	0.3	0.211	3.65868e-142	YWHAH
CXCL8	3.66153e-61	0.607354	0.258	0.207	1.32742e-56	CXCL8
METRNL	2.71381e-88	0.602083	0.26	0.196	9.83839e-84	METRNL
UBE2J1	1.15537e-194	0.601376	0.472	0.372	4.18856e-190	UBE2J1
AD000090.1	5.48115e-15	0.60089	0.658	0.67	1.98708e-10	AD000090.1
DCP1A	5.34255e-89	0.598997	0.269	0.205	1.93684e-84	DCP1A
CAPNS1	0	0.598687	0.606	0.491	0	CAPNS1
SMAP2	0	0.598635	0.596	0.484	0	SMAP2
NLRP3	9.18755e-42	0.597867	0.371	0.337	3.33076e-37	NLRP3
PIK3AP1	2.53892e-112	0.593174	0.376	0.299	9.20434e-108	PIK3AP1
ROMO1	1.07407e-156	0.592032	0.524	0.457	3.89384e-152	ROMO1
SELL	2.75698e-142	0.590163	0.659	0.603	9.99489e-138	SELL
PTP4A2	0	0.5888	0.677	0.594	0	PTP4A2
MEGF9	2.45422e-217	0.587879	0.497	0.387	8.89727e-213	MEGF9
CSGALNACT2	1.30849e-159	0.584363	0.341	0.246	4.74367e-155	CSGALNACT2
CCR1	6.77715e-82	0.575732	0.309	0.247	2.45692e-77	CCR1
GNS	4.28343e-137	0.572076	0.43	0.342	1.55287e-132	GNS
WDR26	2.83009e-136	0.571632	0.303	0.216	1.02599e-131	WDR26
RNF213	1.57779e-160	0.570949	0.687	0.629	5.71995e-156	RNF213
ANXA6	3.15744e-80	0.568585	0.349	0.29	1.14467e-75	ANXA6
SAR1A	6.15977e-107	0.567568	0.253	0.18	2.2331e-102	SAR1A
C4orf48	6.77268e-185	0.565639	0.554	0.47	2.4553e-180	C4orf48
FAM198B	4.03598e-112	0.562863	0.287	0.21	1.46316e-107	FAM198B
DPYSL2	4.90624e-162	0.562382	0.397	0.303	1.77866e-157	DPYSL2
H2AFJ	3.56763e-130	0.559698	0.44	0.364	1.29337e-125	H2AFJ
TRIP12	5.40265e-109	0.558	0.353	0.275	1.95862e-104	TRIP12
CCND3	2.83186e-154	0.555805	0.477	0.391	1.02663e-149	CCND3
PDXK	3.38866e-148	0.555528	0.297	0.205	1.22849e-143	PDXK
APLP2	7.50401e-233	0.55281	0.836	0.817	2.72043e-228	APLP2
IER5	2.08075e-111	0.55045	0.305	0.23	7.54333e-107	IER5
ACTR2	0	0.548544	0.717	0.65	0	ACTR2
PER1	2.00419e-127	0.544471	0.388	0.304	7.26579e-123	PER1
CD63	6.49522e-225	0.54383	0.669	0.606	2.35471e-220	CD63
SKAP2	2.40555e-159	0.543031	0.469	0.383	8.72086e-155	SKAP2
GM2A	3.44615e-80	0.542375	0.281	0.219	1.24933e-75	GM2A
SLA	5.96986e-99	0.541398	0.3	0.228	2.16425e-94	SLA
RBMS1	2.4001e-147	0.540406	0.452	0.369	8.70109e-143	RBMS1
AGPAT3	2.00479e-93	0.539068	0.255	0.186	7.26797e-89	AGPAT3
IRF2BP2	6.06573e-102	0.537405	0.406	0.342	2.19901e-97	IRF2BP2
AXL	9.51815e-20	0.535665	0.556	0.6	3.45061e-15	AXL
GNB1	2.72266e-200	0.535576	0.505	0.403	9.87047e-196	GNB1
MDM4	1.8965e-119	0.535548	0.355	0.279	6.87539e-115	MDM4
TLE4	1.88457e-113	0.534053	0.292	0.215	6.83215e-109	TLE4
RALBP1	1.01015e-101	0.532632	0.281	0.209	3.6621e-97	RALBP1
RNPEPL1	1.59136e-145	0.529328	0.345	0.252	5.76917e-141	RNPEPL1
CD164	1.05525e-180	0.524177	0.532	0.444	3.82558e-176	CD164
THBS1	2.20556e-30	0.523336	0.27	0.241	7.9958e-26	THBS1
KCTD12	8.7237e-203	0.522025	0.582	0.499	3.1626e-198	KCTD12
TRA2B	4.2121e-170	0.521825	0.524	0.445	1.52701e-165	TRA2B
ETS2	3.79505e-102	0.515779	0.312	0.237	1.37582e-97	ETS2
SCARB2	2.76578e-107	0.514979	0.3	0.222	1.00268e-102	SCARB2
TMEM123	1.47155e-117	0.514643	0.517	0.452	5.33482e-113	TMEM123
HDGF	1.19563e-117	0.509593	0.293	0.213	4.33452e-113	HDGF
IQGAP2	1.56393e-131	0.509033	0.433	0.351	5.66971e-127	IQGAP2
GMFB	1.95355e-114	0.508845	0.294	0.216	7.0822e-110	GMFB
ADD1	1.09229e-86	0.508318	0.292	0.224	3.95987e-82	ADD1
NEAT1	3.09858e-113	0.50769	0.882	0.931	1.12333e-108	NEAT1
KIAA0930	6.00021e-129	0.507007	0.386	0.301	2.17526e-124	KIAA0930
PTEN	1.11035e-153	0.505368	0.424	0.331	4.02533e-149	PTEN
DUSP6	2.0246e-70	0.505115	0.549	0.526	7.33977e-66	DUSP6
HIPK1	1.58045e-106	0.501685	0.284	0.209	5.72961e-102	HIPK1
PPP1R15B	1.04328e-71	0.499662	0.277	0.217	3.78221e-67	PPP1R15B
CREB5	6.71334e-106	0.499571	0.342	0.267	2.43379e-101	CREB5
AC026979.2	2.5749e-79	0.498614	0.262	0.199	9.33479e-75	AC026979.2
SAMSN1	1.31136e-117	0.498577	0.326	0.245	4.75406e-113	SAMSN1
SP100	2.06796e-117	0.494891	0.485	0.412	7.49698e-113	SP100
SOCS3	1.9641e-81	0.493742	0.311	0.244	7.12046e-77	SOCS3
METTL7A	1.11905e-118	0.49351	0.322	0.239	4.05691e-114	METTL7A
CAPZA1	8.79789e-147	0.492916	0.534	0.469	3.1895e-142	CAPZA1
PLEK	2.68236e-127	0.492588	0.663	0.645	9.72434e-123	PLEK
TLN1	1.03518e-183	0.488084	0.687	0.621	3.75284e-179	TLN1
MARK3	1.31379e-105	0.48797	0.285	0.208	4.76288e-101	MARK3
C6orf62	1.02268e-121	0.487097	0.389	0.31	3.70751e-117	C6orf62
IRS2	1.93325e-116	0.481516	0.357	0.274	7.00862e-112	IRS2
MARCH6	6.6039e-68	0.480349	0.304	0.246	2.39411e-63	MARCH6
GRK6	1.17644e-91	0.479833	0.279	0.209	4.26494e-87	GRK6
AC106820.2	2.08086e-19	0.479367	0.256	0.304	7.54374e-15	AC106820.2
NABP1	3.90242e-86	0.477002	0.288	0.221	1.41474e-81	NABP1
GNAQ	1.78508e-108	0.476012	0.385	0.31	6.47146e-104	GNAQ
BCL2A1	1.08713e-39	0.472956	0.429	0.393	3.94116e-35	BCL2A1
MCEMP1	2.52698e-52	0.472476	0.268	0.22	9.16104e-48	MCEMP1
TIMP2	1.95429e-139	0.472444	0.441	0.352	7.0849e-135	TIMP2
CHMP4B	2.24866e-103	0.470432	0.407	0.336	8.15206e-99	CHMP4B
NFKB1	8.48414e-94	0.46775	0.265	0.195	3.07575e-89	NFKB1
COLGALT1	3.14027e-74	0.466763	0.28	0.218	1.13844e-69	COLGALT1
EMB	7.26812e-59	0.465942	0.33	0.278	2.63491e-54	EMB
ENO1	4.19458e-252	0.465295	0.806	0.771	1.52066e-247	ENO1
IGF2R	1.41105e-104	0.464294	0.314	0.235	5.11548e-100	IGF2R
LARP1	6.13428e-64	0.461736	0.272	0.215	2.22386e-59	LARP1
TYMP	0	0.460582	0.91	0.865	0	TYMP
DICER1	3.4577e-83	0.460361	0.354	0.287	1.25352e-78	DICER1
PLIN2	8.78698e-42	0.460223	0.278	0.236	3.18555e-37	PLIN2
P2RX4	2.21025e-69	0.457757	0.252	0.194	8.01283e-65	P2RX4
NRGN	6.05933e-85	0.457489	0.374	0.307	2.19669e-80	NRGN
MAP4K4	8.77066e-87	0.456269	0.341	0.271	3.17963e-82	MAP4K4
MDM2	2.09002e-91	0.455293	0.256	0.188	7.57694e-87	MDM2
LAIR1	2.42492e-52	0.454676	0.259	0.21	8.79106e-48	LAIR1
KLF6	0	0.453515	0.843	0.776	0	KLF6
RAC1	0	0.453515	0.794	0.729	0	RAC1
RGS18	1.00385e-88	0.451291	0.283	0.213	3.63926e-84	RGS18
ZBTB20	9.47155e-55	0.449683	0.325	0.276	3.43372e-50	ZBTB20
IFITM2	9.16296e-137	0.44777	0.709	0.674	3.32185e-132	IFITM2
TPM4	3.60038e-87	0.446962	0.485	0.43	1.30525e-82	TPM4
SNX27	9.45059e-103	0.444813	0.396	0.327	3.42612e-98	SNX27
RASSF3	5.09537e-85	0.44476	0.279	0.211	1.84722e-80	RASSF3
CAPN2	5.55473e-103	0.442067	0.523	0.456	2.01376e-98	CAPN2
TM9SF3	4.18651e-63	0.440785	0.253	0.197	1.51773e-58	TM9SF3
TLR4	3.92799e-69	0.439274	0.344	0.282	1.42402e-64	TLR4
SLC16A3	2.71007e-75	0.43816	0.38	0.319	9.82481e-71	SLC16A3
LBR	7.93763e-75	0.436305	0.3	0.236	2.87763e-70	LBR
NACC2	1.57568e-60	0.43516	0.256	0.201	5.71233e-56	NACC2
GNAS	6.38567e-210	0.433809	0.632	0.565	2.315e-205	GNAS
SLCO3A1	1.0211e-71	0.432324	0.268	0.207	3.7018e-67	SLCO3A1
CLIP1	6.42029e-69	0.431642	0.304	0.244	2.32755e-64	CLIP1
UPP1	4.14931e-79	0.431141	0.463	0.408	1.50425e-74	UPP1
CD53	7.8191e-136	0.430787	0.62	0.566	2.83466e-131	CD53
RASGEF1B	6.18308e-65	0.42974	0.289	0.23	2.24155e-60	RASGEF1B
OAS1	2.19162e-67	0.42972	0.357	0.3	7.94529e-63	OAS1
CCDC69	1.98233e-70	0.428474	0.475	0.424	7.18653e-66	CCDC69
MAP2K1	1.31278e-66	0.426875	0.286	0.227	4.75923e-62	MAP2K1
CCNL1	1.03448e-166	0.426347	0.661	0.602	3.75031e-162	CCNL1
MACF1	1.44997e-58	0.425528	0.496	0.451	5.25658e-54	MACF1
FAR1	8.85321e-65	0.425325	0.296	0.238	3.20955e-60	FAR1
KDM2A	1.9361e-77	0.423698	0.318	0.252	7.01896e-73	KDM2A
TRIM22	5.48774e-59	0.423029	0.383	0.331	1.98947e-54	TRIM22
BLOC1S1	6.27384e-89	0.422408	0.47	0.415	2.27446e-84	BLOC1S1
PBRM1	6.72761e-69	0.422076	0.261	0.201	2.43896e-64	PBRM1
LYN	3.93537e-122	0.420714	0.611	0.562	1.42669e-117	LYN
VCL	3.01543e-62	0.420525	0.295	0.237	1.09318e-57	VCL
USP7	3.74184e-60	0.419274	0.262	0.207	1.35653e-55	USP7
RAP2B	1.70903e-32	0.418967	0.347	0.314	6.19575e-28	RAP2B
KTN1	1.64757e-90	0.418407	0.457	0.395	5.97292e-86	KTN1
ADD3	6.15085e-79	0.418023	0.398	0.334	2.22987e-74	ADD3
IQGAP1	3.66894e-229	0.415258	0.772	0.726	1.3301e-224	IQGAP1
ITGAL	9.0447e-52	0.41488	0.35	0.299	3.27897e-47	ITGAL
SHOC2	1.81566e-71	0.414679	0.336	0.275	6.58233e-67	SHOC2
SHISA5	2.07979e-48	0.414341	0.42	0.381	7.53985e-44	SHISA5
QKI	6.62798e-97	0.413649	0.458	0.398	2.40284e-92	QKI
FCGR1A	1.50807e-46	0.411458	0.314	0.268	5.46722e-42	FCGR1A
MTRNR2L1	8.49689e-239	0.410132	0.849	0.818	3.08038e-234	MTRNR2L1
EP300	2.55386e-87	0.408704	0.359	0.288	9.2585e-83	EP300
FBXO9	1.46093e-69	0.408687	0.282	0.22	5.2963e-65	FBXO9
TMPO	1.13541e-74	0.408042	0.334	0.268	4.1162e-70	TMPO
CCDC85B	3.97007e-55	0.407582	0.391	0.342	1.43927e-50	CCDC85B
CD93	2.63585e-66	0.406951	0.461	0.407	9.55576e-62	CD93
FAM120A	7.97343e-78	0.405415	0.416	0.355	2.89061e-73	FAM120A
MED13L	1.51869e-66	0.405156	0.339	0.281	5.5057e-62	MED13L
STAT2	2.14696e-73	0.404245	0.375	0.311	7.78339e-69	STAT2
SIRPA	2.32059e-59	0.399304	0.367	0.313	8.41284e-55	SIRPA
GRB2	9.97691e-152	0.398997	0.735	0.695	3.61693e-147	GRB2
LACTB	1.00552e-69	0.397881	0.311	0.25	3.6453e-65	LACTB
CYP1B1	2.75624e-12	0.397039	0.301	0.283	9.99218e-08	CYP1B1
R3HDM4	1.10923e-50	0.395651	0.283	0.233	4.02128e-46	R3HDM4
SMAD2	8.89542e-31	0.395447	0.465	0.437	3.22486e-26	SMAD2
HELZ	4.91354e-71	0.394	0.329	0.266	1.7813e-66	HELZ
NDUFA3	1.48192e-85	0.392407	0.549	0.501	5.37242e-81	NDUFA3
HNRNPD	2.59945e-93	0.392293	0.448	0.384	9.4238e-89	HNRNPD
HK1	2.57839e-45	0.389562	0.332	0.286	9.34744e-41	HK1
APOL6	6.98536e-40	0.389122	0.334	0.292	2.5324e-35	APOL6
LDHA	5.13827e-78	0.388418	0.597	0.559	1.86278e-73	LDHA
CFLAR	1.98821e-105	0.385963	0.559	0.504	7.20785e-101	CFLAR
BAZ1A	9.05862e-59	0.385848	0.408	0.357	3.28402e-54	BAZ1A
MYH9	2.32449e-67	0.385585	0.72	0.687	8.42696e-63	MYH9
AES	1.27274e-54	0.385554	0.323	0.27	4.61408e-50	AES
KIDINS220	5.5762e-62	0.38269	0.28	0.222	2.02154e-57	KIDINS220
RBPJ	3.17594e-80	0.38226	0.535	0.484	1.15137e-75	RBPJ
ZC3HAV1	6.84936e-65	0.380986	0.33	0.271	2.4831e-60	ZC3HAV1
LGALS1	2.42412e-211	0.38003	0.917	0.913	8.78815e-207	LGALS1
SPTLC2	1.24281e-48	0.378884	0.386	0.338	4.50556e-44	SPTLC2
IRF7	3.00367e-39	0.378831	0.383	0.347	1.08892e-34	IRF7
TSPAN14	1.12018e-64	0.377819	0.358	0.296	4.06098e-60	TSPAN14
CTSA	2.70678e-62	0.376361	0.53	0.488	9.81289e-58	CTSA
PAFAH1B2	4.30568e-57	0.375152	0.253	0.2	1.56094e-52	PAFAH1B2
GLUL	2.32704e-48	0.375114	0.567	0.542	8.43621e-44	GLUL
MOB1A	5.73158e-110	0.374097	0.587	0.537	2.07787e-105	MOB1A
RASSF2	1.08699e-74	0.373673	0.495	0.437	3.94065e-70	RASSF2
CTNNB1	2.16377e-49	0.373261	0.368	0.321	7.84433e-45	CTNNB1
SMCHD1	6.26931e-87	0.371831	0.532	0.474	2.27281e-82	SMCHD1
MEFV	1.05618e-39	0.370985	0.263	0.218	3.82898e-35	MEFV
TPM3	9.10084e-267	0.37063	0.876	0.848	3.29933e-262	TPM3
USF2	3.15182e-58	0.369206	0.316	0.26	1.14263e-53	USF2
LAMP2	8.11511e-50	0.368369	0.363	0.314	2.94197e-45	LAMP2
SFPQ	2.35838e-80	0.368184	0.522	0.481	8.54983e-76	SFPQ
ASAP1	1.4097e-45	0.365873	0.295	0.247	5.11057e-41	ASAP1
PRKACA	2.77292e-64	0.364564	0.285	0.225	1.00527e-59	PRKACA
YWHAE	2.20422e-68	0.36268	0.484	0.436	7.99097e-64	YWHAE
TNRC6B	1.55285e-34	0.362538	0.591	0.577	5.62955e-30	TNRC6B
CTSB	5.36918e-91	0.362008	0.8	0.782	1.94649e-86	CTSB
MNDA	9.56369e-235	0.362001	0.872	0.87	3.46712e-230	MNDA
MAP7D1	6.71892e-48	0.361503	0.328	0.278	2.43581e-43	MAP7D1
NAMPT	2.62128e-71	0.361307	0.615	0.561	9.50292e-67	NAMPT
SLC38A10	3.70449e-41	0.360806	0.305	0.26	1.34299e-36	SLC38A10
FNDC3B	3.88785e-42	0.360348	0.265	0.219	1.40946e-37	FNDC3B
DENND5A	6.92765e-43	0.356222	0.261	0.214	2.51148e-38	DENND5A
LPGAT1	1.32324e-50	0.355925	0.272	0.219	4.79716e-46	LPGAT1
IRAK3	6.80126e-87	0.355758	0.453	0.385	2.46566e-82	IRAK3
RTF1	1.43878e-44	0.354676	0.301	0.255	5.216e-40	RTF1
RIPOR2	7.51517e-44	0.354163	0.445	0.41	2.72447e-39	RIPOR2
DNM2	1.13463e-37	0.353804	0.293	0.25	4.11338e-33	DNM2
TAOK1	2.06e-59	0.352553	0.31	0.252	7.46812e-55	TAOK1
WNK1	2.723e-61	0.351436	0.395	0.339	9.8717e-57	WNK1
KLF13	1.56935e-75	0.351035	0.351	0.284	5.68935e-71	KLF13
ADAM10	1.0688e-40	0.350414	0.4	0.357	3.87474e-36	ADAM10
CALM3	5.34789e-60	0.348821	0.522	0.482	1.93877e-55	CALM3
RAB27A	8.023e-46	0.348591	0.329	0.28	2.90858e-41	RAB27A
PREX1	1.79721e-74	0.3485	0.393	0.326	6.51543e-70	PREX1
ACTR3	9.00642e-89	0.347705	0.606	0.573	3.2651e-84	ACTR3
IFNAR1	9.31614e-34	0.346028	0.291	0.252	3.37738e-29	IFNAR1
ERGIC1	3.05683e-36	0.345994	0.257	0.214	1.10819e-31	ERGIC1
CORO1C	1.68023e-36	0.343059	0.324	0.281	6.09133e-32	CORO1C
CCDC88A	1.01666e-90	0.342292	0.52	0.465	3.6857e-86	CCDC88A
FLOT2	9.58746e-27	0.341666	0.333	0.301	3.47574e-22	FLOT2
MAPK1	2.33623e-60	0.341491	0.33	0.271	8.46952e-56	MAPK1
CDC42	2.58487e-161	0.340761	0.772	0.759	9.37091e-157	CDC42
KLF10	5.03177e-68	0.340194	0.536	0.488	1.82417e-63	KLF10
YWHAG	2.74187e-35	0.34008	0.273	0.231	9.94012e-31	YWHAG
DOCK2	1.70501e-51	0.339474	0.457	0.409	6.18117e-47	DOCK2
LIPA	1.05625e-50	0.338622	0.306	0.256	3.82922e-46	LIPA
UBE2K	9.29022e-30	0.338355	0.256	0.22	3.36798e-25	UBE2K
STAT1	8.18971e-41	0.337548	0.469	0.429	2.96901e-36	STAT1
DIAPH1	5.55761e-57	0.336187	0.464	0.414	2.0148e-52	DIAPH1
PTBP3	2.0055e-59	0.33605	0.395	0.339	7.27054e-55	PTBP3
FNBP1	3.09624e-60	0.334107	0.438	0.384	1.12248e-55	FNBP1
NFE2	5.23637e-41	0.333405	0.322	0.277	1.89834e-36	NFE2
VAMP5	1.47922e-40	0.332873	0.433	0.394	5.36261e-36	VAMP5
GAK	9.86733e-34	0.33284	0.253	0.212	3.5772e-29	GAK
H2AFV	2.17296e-50	0.331741	0.429	0.384	7.87763e-46	H2AFV
MSN	8.43984e-107	0.330651	0.751	0.73	3.0597e-102	MSN
JARID2	1.29023e-28	0.330364	0.332	0.297	4.67746e-24	JARID2
PPP2R5C	4.39715e-48	0.330225	0.31	0.259	1.5941e-43	PPP2R5C
PTK2B	8.54923e-49	0.328759	0.364	0.313	3.09935e-44	PTK2B
RB1	2.34645e-25	0.328172	0.275	0.242	8.5066e-21	RB1
TMOD3	8.22493e-53	0.328005	0.361	0.308	2.98179e-48	TMOD3
LAMP1	6.6093e-48	0.326879	0.364	0.314	2.39607e-43	LAMP1
AZIN1	5.74033e-31	0.325002	0.253	0.216	2.08104e-26	AZIN1
COPA	1.03578e-31	0.324938	0.374	0.336	3.75501e-27	COPA
SLC25A37	2.61884e-37	0.324365	0.442	0.406	9.4941e-33	SLC25A37
CTDNEP1	8.31681e-48	0.322806	0.32	0.269	3.01509e-43	CTDNEP1
CTNNA1	1.26276e-27	0.32278	0.351	0.317	4.57787e-23	CTNNA1
RBBP6	1.25693e-43	0.322774	0.301	0.253	4.55676e-39	RBBP6
RPS20	6.82743e-117	0.322765	0.733	0.722	2.47515e-112	RPS20
FKBP15	9.44733e-31	0.321219	0.327	0.288	3.42494e-26	FKBP15
TNIP1	5.05794e-31	0.320299	0.381	0.346	1.83366e-26	TNIP1
ANXA4	9.41025e-28	0.319477	0.25	0.214	3.4115e-23	ANXA4
DNAJA1	1.63065e-44	0.318827	0.456	0.418	5.91159e-40	DNAJA1
ZFAND5	8.21288e-81	0.318765	0.577	0.532	2.97742e-76	ZFAND5
CLTC	2.50861e-36	0.316468	0.383	0.34	9.09446e-32	CLTC
FOXN3	6.99947e-39	0.316367	0.364	0.322	2.53752e-34	FOXN3
PPP3CA	1.83709e-34	0.315622	0.253	0.213	6.66002e-30	PPP3CA
ARID1B	8.92772e-46	0.315422	0.256	0.208	3.23657e-41	ARID1B
NUFIP2	4.53362e-34	0.314134	0.281	0.239	1.64357e-29	NUFIP2
RAB8B	9.70127e-45	0.314078	0.261	0.213	3.517e-40	RAB8B
CDK13	1.87602e-46	0.313006	0.304	0.253	6.80113e-42	CDK13
ITGB1	1.92956e-40	0.3127	0.384	0.341	6.99524e-36	ITGB1
SRSF9	2.55457e-18	0.31267	0.295	0.272	9.26107e-14	SRSF9
NCOR2	7.47148e-37	0.312401	0.286	0.241	2.70864e-32	NCOR2
TLR2	1.20474e-62	0.312339	0.438	0.379	4.36755e-58	TLR2
YBX3	8.58928e-29	0.312053	0.403	0.378	3.11387e-24	YBX3
ROCK1	3.98438e-74	0.312034	0.523	0.47	1.44446e-69	ROCK1
GAS7	3.02079e-49	0.311556	0.451	0.403	1.09513e-44	GAS7
HSP90AA1	9.53903e-56	0.310438	0.74	0.72	3.45819e-51	HSP90AA1
MCL1	5.86849e-231	0.310342	0.833	0.778	2.12751e-226	MCL1
AP3D1	4.32437e-34	0.310227	0.259	0.217	1.56771e-29	AP3D1
PADI4	2.37029e-20	0.309749	0.255	0.227	8.59302e-16	PADI4
AHR	6.42695e-35	0.307834	0.351	0.314	2.32996e-30	AHR
RAB1A	2.61492e-28	0.307363	0.328	0.294	9.47988e-24	RAB1A
FPR1	2.56807e-79	0.307147	0.721	0.689	9.31004e-75	FPR1
MT-ND3	3.46832e-86	0.306802	0.911	0.969	1.25737e-81	MT-ND3
CCL3L1	3.43851e-11	0.306708	0.226	0.258	1.24656e-06	CCL3L1
MARCH1	1.16509e-42	0.306563	0.461	0.425	4.22379e-38	MARCH1
FNTA	2.85951e-19	0.306465	0.288	0.262	1.03666e-14	FNTA
RPS2	0	0.306378	0.931	0.943	0	RPS2
CHD4	1.95492e-44	0.305039	0.34	0.291	7.08716e-40	CHD4
RC3H1	2.05838e-40	0.303354	0.312	0.266	7.46226e-36	RC3H1
MAP3K1	1.48203e-29	0.303234	0.39	0.357	5.3728e-25	MAP3K1
HNRNPH1	7.87497e-53	0.302513	0.483	0.447	2.85491e-48	HNRNPH1
CMPK1	1.84688e-30	0.301616	0.252	0.214	6.6955e-26	CMPK1
PCSK7	1.1852e-39	0.300505	0.261	0.217	4.29669e-35	PCSK7
SOD2	5.23366e-21	0.300361	0.633	0.664	1.89736e-16	SOD2
SLTM	1.11038e-42	0.299732	0.394	0.348	4.02546e-38	SLTM
SH3GLB1	1.28111e-44	0.298445	0.424	0.379	4.64439e-40	SH3GLB1
MAPRE1	2.65635e-19	0.29537	0.286	0.258	9.63007e-15	MAPRE1
TMBIM6	4.15502e-104	0.294805	0.712	0.689	1.50632e-99	TMBIM6
DNAJC3	6.64659e-23	0.293962	0.293	0.262	2.40959e-18	DNAJC3
ITGB2	6.99687e-140	0.291897	0.944	0.942	2.53657e-135	ITGB2
MAP2K3	3.7892e-23	0.291368	0.391	0.363	1.3737e-18	MAP2K3
NCKAP1L	1.25004e-40	0.291261	0.451	0.414	4.53175e-36	NCKAP1L
TMEM167A	7.66405e-47	0.291004	0.504	0.47	2.77845e-42	TMEM167A
NCOR1	6.96524e-31	0.288537	0.436	0.405	2.52511e-26	NCOR1
NDUFB7	6.22979e-30	0.28818	0.509	0.491	2.25849e-25	NDUFB7
PRKCB	5.74113e-38	0.287791	0.489	0.46	2.08133e-33	PRKCB
C16orf72	3.25379e-33	0.286072	0.357	0.32	1.1796e-28	C16orf72
METTL9	3.85082e-60	0.285273	0.612	0.581	1.39604e-55	METTL9
AGO4	8.78042e-27	0.284932	0.254	0.218	3.18316e-22	AGO4
EIF4G2	5.8632e-67	0.284767	0.665	0.635	2.12559e-62	EIF4G2
BIRC6	1.2005e-27	0.28396	0.298	0.26	4.35218e-23	BIRC6
SPAG9	4.541e-25	0.283469	0.286	0.251	1.64625e-20	SPAG9
GBP2	2.23181e-12	0.282622	0.347	0.33	8.09099e-08	GBP2
CITED2	7.12469e-20	0.282458	0.299	0.271	2.58291e-15	CITED2
HNRNPU	1.8159e-86	0.282185	0.698	0.673	6.5832e-82	HNRNPU
PTPN18	8.48443e-41	0.282147	0.419	0.372	3.07586e-36	PTPN18
FES	7.76431e-23	0.282114	0.373	0.343	2.8148e-18	FES
IFI35	1.76211e-11	0.282039	0.275	0.257	6.38818e-07	IFI35
CDKN2D	2.96258e-31	0.282001	0.387	0.349	1.07402e-26	CDKN2D
NFKBIA	3.81704e-09	0.281274	0.854	0.809	0.000138379	NFKBIA
ARHGAP30	4.30421e-50	0.280639	0.532	0.488	1.5604e-45	ARHGAP30
MICU1	1.64088e-26	0.278555	0.25	0.214	5.94867e-22	MICU1
ITPK1	2.64087e-16	0.278086	0.251	0.226	9.57394e-12	ITPK1
EIF4G1	1.03014e-17	0.276653	0.346	0.317	3.73455e-13	EIF4G1
PICALM	6.43226e-31	0.275946	0.457	0.424	2.33189e-26	PICALM
GNAI2	9.39723e-183	0.27567	0.809	0.789	3.40678e-178	GNAI2
GNB2	1.72152e-78	0.275245	0.685	0.655	6.24101e-74	GNB2
PLSCR1	1.74253e-23	0.274155	0.439	0.416	6.31718e-19	PLSCR1
ARHGAP26	5.74132e-33	0.273216	0.366	0.326	2.0814e-28	ARHGAP26
TRA2A	6.86741e-31	0.273123	0.309	0.271	2.48964e-26	TRA2A
IST1	1.77144e-25	0.272775	0.251	0.215	6.422e-21	IST1
MAP3K2	4.55378e-39	0.272382	0.36	0.315	1.65088e-34	MAP3K2
RPL27A	1.23529e-137	0.272094	0.818	0.795	4.47831e-133	RPL27A
PLEC	6.11027e-39	0.2714	0.527	0.489	2.21515e-34	PLEC
PTPRC	4.73709e-66	0.270863	0.821	0.844	1.71734e-61	PTPRC
NSD1	1.44803e-19	0.269302	0.289	0.259	5.24956e-15	NSD1
AFF4	2.606e-30	0.268553	0.31	0.271	9.44752e-26	AFF4
TRIB1	9.11277e-22	0.268549	0.292	0.258	3.30365e-17	TRIB1
CYBB	3.29831e-10	0.268307	0.8	0.832	1.19574e-05	CYBB
MSRB1	3.56269e-15	0.267376	0.392	0.374	1.29158e-10	MSRB1
RAB31	1.30451e-40	0.266442	0.619	0.597	4.72924e-36	RAB31
TSC22D3	2.75953e-65	0.266231	0.708	0.689	1.00041e-60	TSC22D3
RNPEP	3.08865e-24	0.265844	0.325	0.291	1.11973e-19	RNPEP
LIMS1	3.39846e-33	0.264977	0.405	0.366	1.23205e-28	LIMS1
NMI	3.97188e-17	0.264805	0.288	0.263	1.43993e-12	NMI
PNPLA8	5.68969e-28	0.263983	0.275	0.238	2.06268e-23	PNPLA8
RIOK3	4.14174e-23	0.262936	0.392	0.364	1.5015e-18	RIOK3
UBE2R2	1.24152e-27	0.262583	0.362	0.329	4.50088e-23	UBE2R2
CELF2	3.58602e-38	0.261624	0.5	0.474	1.30004e-33	CELF2
ATP1A1	1.67672e-20	0.261355	0.377	0.351	6.0786e-16	ATP1A1
RPL23	1.57556e-112	0.261256	0.819	0.837	5.71186e-108	RPL23
SLIRP	9.06516e-21	0.261215	0.363	0.336	3.28639e-16	SLIRP
RTN4	7.71784e-57	0.259768	0.605	0.578	2.79795e-52	RTN4
IL17RA	4.98794e-40	0.259423	0.599	0.568	1.80828e-35	IL17RA
APOBR	4.07906e-25	0.258392	0.332	0.297	1.47878e-20	APOBR
RSRC2	1.87287e-15	0.258297	0.334	0.312	6.78973e-11	RSRC2
UBA1	5.24466e-15	0.258227	0.289	0.265	1.90135e-10	UBA1
SLC38A2	1.90621e-21	0.257717	0.317	0.286	6.91057e-17	SLC38A2
ATP6V1A	4.60724e-22	0.257484	0.287	0.254	1.67026e-17	ATP6V1A
STAT3	2.30535e-22	0.257221	0.44	0.412	8.35757e-18	STAT3
CNDP2	9.36674e-08	0.257126	0.265	0.25	0.00339572	CNDP2
DHX9	1.55797e-21	0.257088	0.255	0.223	5.6481e-17	DHX9
EVI2A	4.27824e-24	0.256972	0.355	0.328	1.55099e-19	EVI2A
STT3B	2.02216e-28	0.256682	0.26	0.222	7.33092e-24	STT3B
LRRK1	9.94659e-17	0.255956	0.271	0.246	3.60594e-12	LRRK1
NDUFS6	2.24531e-16	0.254271	0.464	0.455	8.13994e-12	NDUFS6
RPS6KA3	7.08595e-27	0.254234	0.258	0.22	2.56887e-22	RPS6KA3
RPL38	4.34432e-154	0.253497	0.837	0.823	1.57495e-149	RPL38
TBC1D1	2.00192e-19	0.253187	0.262	0.232	7.25756e-15	TBC1D1
RAB10	8.00251e-19	0.253088	0.432	0.409	2.90115e-14	RAB10
YME1L1	2.82006e-22	0.252897	0.334	0.303	1.02236e-17	YME1L1
ATP5MD	3.41818e-21	0.252878	0.571	0.585	1.23919e-16	ATP5MD
TMEM170B	6.71999e-19	0.252609	0.259	0.23	2.4362e-14	TMEM170B
BOD1L1	4.20632e-33	0.252356	0.368	0.328	1.52492e-28	BOD1L1
DYNC1H1	8.33484e-34	0.251461	0.449	0.413	3.02163e-29	DYNC1H1
CYCS	1.01699e-16	0.250521	0.315	0.291	3.6869e-12	CYCS
AOAH	7.23507e-82	-0.250498	0.438	0.512	2.62293e-77	AOAH
ASGR1	3.25994e-88	-0.250674	0.412	0.494	1.18183e-83	ASGR1
RSRP1	2.91423e-63	-0.251547	0.401	0.465	1.05649e-58	RSRP1
CTBS	6.09912e-41	-0.251571	0.213	0.258	2.21112e-36	CTBS
PIK3R5	1.90967e-64	-0.251974	0.228	0.288	6.92314e-60	PIK3R5
ALDH2	1.29209e-99	-0.252085	0.556	0.636	4.68423e-95	ALDH2
ZDHHC7	1.71274e-53	-0.252803	0.289	0.345	6.20921e-49	ZDHHC7
NECAP2	7.6613e-55	-0.253178	0.214	0.268	2.77745e-50	NECAP2
TOMM5	4.98388e-75	-0.253555	0.222	0.289	1.80681e-70	TOMM5
PYURF	1.47475e-64	-0.253668	0.27	0.332	5.34642e-60	PYURF
RNF7	1.93519e-82	-0.2537	0.453	0.531	7.01566e-78	RNF7
HLA-F	1.7627e-100	-0.254708	0.51	0.597	6.39033e-96	HLA-F
RPL34	0	-0.255626	0.952	0.985	0	RPL34
HCST	2.58347e-159	-0.256129	0.658	0.755	9.36584e-155	HCST
RHOA	9.10203e-266	-0.256183	0.876	0.917	3.29976e-261	RHOA
POLR2A	5.84605e-32	-0.256759	0.221	0.258	2.11937e-27	POLR2A
ZFP36	4.79059e-118	-0.256813	0.772	0.812	1.73673e-113	ZFP36
ARHGDIA	9.50133e-98	-0.25747	0.454	0.531	3.44452e-93	ARHGDIA
DOK2	2.62278e-83	-0.257482	0.431	0.505	9.50836e-79	DOK2
ZNF524	3.53372e-41	-0.257747	0.21	0.254	1.28108e-36	ZNF524
METTL26	3.78938e-62	-0.25836	0.244	0.305	1.37376e-57	METTL26
SCNM1	4.31021e-75	-0.258677	0.277	0.346	1.56258e-70	SCNM1
DUSP23	1.58986e-59	-0.259321	0.233	0.291	5.76372e-55	DUSP23
COX16	7.43862e-70	-0.259989	0.218	0.28	2.69672e-65	COX16
NAP1L1	3.00891e-129	-0.260211	0.515	0.626	1.09082e-124	NAP1L1
CYBC1	3.07903e-64	-0.26043	0.233	0.292	1.11624e-59	CYBC1
PHF20	3.00591e-62	-0.260469	0.26	0.32	1.08973e-57	PHF20
CD99	2.28876e-120	-0.260667	0.62	0.698	8.29744e-116	CD99
ZMIZ1	2.18895e-47	-0.260952	0.249	0.298	7.93562e-43	ZMIZ1
EMP3	2.10531e-194	-0.26168	0.77	0.852	7.63237e-190	EMP3
OTUB1	9.68605e-93	-0.261916	0.356	0.436	3.51149e-88	OTUB1
CDC37	1.9892e-136	-0.262017	0.471	0.571	7.21145e-132	CDC37
SERP1	1.18887e-193	-0.262867	0.795	0.87	4.31001e-189	SERP1
RPS6KA4	4.71323e-51	-0.262946	0.214	0.265	1.70869e-46	RPS6KA4
SLC3A2	1.53764e-58	-0.263127	0.294	0.354	5.57441e-54	SLC3A2
POLR2G	1.60095e-75	-0.263678	0.252	0.32	5.80391e-71	POLR2G
CHURC1	1.17095e-60	-0.263912	0.307	0.368	4.24504e-56	CHURC1
RNASEH2B	7.13381e-39	-0.264031	0.215	0.257	2.58622e-34	RNASEH2B
CSF1R	1.71627e-77	-0.264038	0.308	0.377	6.22201e-73	CSF1R
EMC10	2.72339e-64	-0.264446	0.262	0.324	9.87309e-60	EMC10
EIF3G	1.26435e-148	-0.264885	0.598	0.691	4.58364e-144	EIF3G
CCT4	1.04836e-63	-0.265113	0.249	0.31	3.80061e-59	CCT4
MEAF6	3.31926e-56	-0.26532	0.2	0.253	1.20333e-51	MEAF6
MLF2	1.66335e-85	-0.265481	0.305	0.38	6.03014e-81	MLF2
EIF4E2	2.79784e-87	-0.265722	0.347	0.425	1.0143e-82	EIF4E2
MCTP1	2.54523e-40	-0.265799	0.245	0.289	9.22721e-36	MCTP1
SELENOK	2.12835e-80	-0.266106	0.293	0.364	7.7159e-76	SELENOK
UBXN1	2.88748e-121	-0.266353	0.512	0.601	1.0468e-116	UBXN1
MPC1	7.47091e-64	-0.266576	0.213	0.271	2.70843e-59	MPC1
IL10RA	1.29703e-104	-0.266709	0.461	0.546	4.70214e-100	IL10RA
MDH2	6.11701e-109	-0.266917	0.41	0.501	2.2176e-104	MDH2
CTSC	1.02619e-80	-0.267658	0.402	0.475	3.72025e-76	CTSC
FCN1	0	-0.267706	0.962	0.978	0	FCN1
ZNF706	4.04816e-89	-0.268611	0.383	0.464	1.46758e-84	ZNF706
DPP7	9.47044e-93	-0.268713	0.371	0.452	3.43332e-88	DPP7
ADRM1	1.0775e-74	-0.269346	0.253	0.32	3.90625e-70	ADRM1
ATP6V1G1	1.57252e-158	-0.269768	0.628	0.73	5.70087e-154	ATP6V1G1
NR1H2	2.19639e-68	-0.269933	0.22	0.281	7.96257e-64	NR1H2
MBP	3.44088e-77	-0.270575	0.331	0.403	1.24742e-72	MBP
TMEM154	5.24203e-56	-0.270593	0.267	0.323	1.90039e-51	TMEM154
CDK5RAP3	3.45985e-83	-0.270707	0.264	0.337	1.2543e-78	CDK5RAP3
RPS25	9.56859e-305	-0.27126	0.846	0.918	3.4689e-300	RPS25
EIF6	8.45264e-71	-0.271282	0.283	0.349	3.06433e-66	EIF6
RSL24D1	5.66617e-98	-0.271524	0.392	0.48	2.05416e-93	RSL24D1
RPL24	0	-0.272088	0.879	0.948	0	RPL24
ISCU	1.31797e-80	-0.273073	0.32	0.393	4.77805e-76	ISCU
NDUFV1	1.02297e-75	-0.274428	0.245	0.312	3.70856e-71	NDUFV1
CALM2	3.30296e-176	-0.274824	0.715	0.797	1.19742e-171	CALM2
B2M	0	-0.275239	0.998	1	0	B2M
DAD1	2.184e-136	-0.275498	0.393	0.498	7.91766e-132	DAD1
SELENOS	8.35744e-64	-0.275725	0.217	0.276	3.02982e-59	SELENOS
LSM6	2.20574e-69	-0.276317	0.28	0.347	7.99648e-65	LSM6
NDUFB4	1.47426e-117	-0.276576	0.419	0.513	5.34464e-113	NDUFB4
HVCN1	8.65624e-49	-0.276852	0.207	0.255	3.13815e-44	HVCN1
CFP	1.22366e-171	-0.276952	0.724	0.792	4.43613e-167	CFP
PPP1R11	3.20095e-65	-0.277893	0.204	0.262	1.16044e-60	PPP1R11
ITGA4	5.68078e-95	-0.278401	0.344	0.422	2.05945e-90	ITGA4
RAB11B	7.18957e-86	-0.278715	0.257	0.33	2.60644e-81	RAB11B
CORO1A	2.72825e-306	-0.279406	0.845	0.896	9.89072e-302	CORO1A
CD83	5.19524e-144	-0.279409	0.299	0.401	1.88343e-139	CD83
NDUFAF3	2.4214e-88	-0.279707	0.27	0.346	8.77832e-84	NDUFAF3
CNBP	1.81914e-202	-0.280054	0.68	0.768	6.59494e-198	CNBP
PPP1CA	1.85819e-146	-0.280354	0.536	0.628	6.73649e-142	PPP1CA
TESC	5.8734e-65	-0.280416	0.247	0.308	2.12928e-60	TESC
NFKB2	1.41045e-50	-0.280441	0.217	0.267	5.11332e-46	NFKB2
COMMD6	2.98646e-187	-0.281969	0.67	0.776	1.08268e-182	COMMD6
CDK2AP2	5.62753e-75	-0.282488	0.217	0.281	2.04015e-70	CDK2AP2
EIF3I	5.04544e-106	-0.28265	0.325	0.41	1.82912e-101	EIF3I
SORL1	1.93079e-80	-0.28308	0.355	0.43	6.99968e-76	SORL1
COMT	9.98827e-113	-0.283108	0.45	0.537	3.62105e-108	COMT
CD52	1.23071e-140	-0.284591	0.651	0.734	4.46171e-136	CD52
MYDGF	5.06408e-105	-0.284757	0.288	0.371	1.83588e-100	MYDGF
GIMAP7	3.05794e-61	-0.285038	0.276	0.337	1.1086e-56	GIMAP7
HM13	6.72562e-113	-0.28647	0.425	0.513	2.43824e-108	HM13
RGS10	1.21356e-116	-0.286566	0.458	0.551	4.39951e-112	RGS10
AUP1	3.52155e-112	-0.286658	0.344	0.433	1.27667e-107	AUP1
PARK7	3.69157e-143	-0.286772	0.507	0.608	1.33831e-138	PARK7
GNG2	4.69591e-63	-0.28725	0.216	0.272	1.70241e-58	GNG2
EID1	2.97856e-144	-0.28771	0.52	0.623	1.07982e-139	EID1
EIF3D	1.65413e-106	-0.287882	0.361	0.446	5.99671e-102	EIF3D
IGSF6	2.54595e-155	-0.288496	0.549	0.655	9.22983e-151	IGSF6
CASP1	3.32061e-119	-0.288678	0.544	0.628	1.20382e-114	CASP1
RPS18	0	-0.290557	0.932	0.963	0	RPS18
FUNDC2	1.29347e-77	-0.290644	0.24	0.307	4.6892e-73	FUNDC2
DHRS7	5.76173e-87	-0.290813	0.324	0.399	2.0888e-82	DHRS7
RTF2	6.57059e-83	-0.292864	0.252	0.321	2.38204e-78	RTF2
PLK3	6.18329e-36	-0.292872	0.226	0.266	2.24163e-31	PLK3
TUBA1A	1.96882e-109	-0.293466	0.489	0.581	7.13756e-105	TUBA1A
CNPY3	1.38491e-205	-0.294167	0.659	0.756	5.0207e-201	CNPY3
PTRHD1	9.86472e-85	-0.295153	0.299	0.372	3.57626e-80	PTRHD1
CSTA	1.77281e-196	-0.295238	0.752	0.846	6.42698e-192	CSTA
GDI2	7.11785e-114	-0.295613	0.606	0.673	2.58043e-109	GDI2
MAP3K8	2.83755e-17	-0.297353	0.353	0.378	1.0287e-12	MAP3K8
UNC119	2.0329e-74	-0.297642	0.225	0.289	7.36987e-70	UNC119
SIGIRR	9.06323e-85	-0.298164	0.25	0.322	3.28569e-80	SIGIRR
FRG1	2.41111e-60	-0.298352	0.257	0.314	8.74098e-56	FRG1
OCIAD1	6.60361e-70	-0.298585	0.278	0.343	2.39401e-65	OCIAD1
ODF3B	3.73753e-89	-0.298979	0.409	0.483	1.35497e-84	ODF3B
ABTB1	5.36256e-84	-0.299346	0.234	0.304	1.94409e-79	ABTB1
TNFRSF14	1.34416e-91	-0.299419	0.333	0.41	4.87297e-87	TNFRSF14
ASNA1	3.4365e-84	-0.299558	0.204	0.271	1.24583e-79	ASNA1
RAD23A	1.55483e-102	-0.299738	0.302	0.385	5.63672e-98	RAD23A
ATF6B	7.83468e-74	-0.301093	0.218	0.28	2.84031e-69	ATF6B
DRAM2	1.69063e-64	-0.301596	0.222	0.279	6.12902e-60	DRAM2
ATP5F1B	3.14732e-147	-0.301695	0.496	0.593	1.141e-142	ATP5F1B
BNIP3L	1.73005e-135	-0.303052	0.521	0.617	6.27195e-131	BNIP3L
HNRNPF	2.17032e-106	-0.304746	0.416	0.499	7.86807e-102	HNRNPF
BID	6.73337e-112	-0.305249	0.393	0.483	2.44105e-107	BID
ZNF467	5.6986e-53	-0.3054	0.233	0.284	2.06591e-48	ZNF467
PPP2R1A	1.42668e-89	-0.30628	0.281	0.355	5.17215e-85	PPP2R1A
C19orf38	1.26652e-138	-0.307328	0.492	0.587	4.59152e-134	C19orf38
DECR1	6.37737e-86	-0.309024	0.292	0.366	2.31199e-81	DECR1
VPS28	4.74621e-136	-0.309924	0.489	0.586	1.72064e-131	VPS28
TRMT1	1.04147e-107	-0.309962	0.312	0.398	3.77563e-103	TRMT1
RPL22	0	-0.3103	0.881	0.954	0	RPL22
TWF2	4.32058e-115	-0.311015	0.396	0.484	1.56634e-110	TWF2
LRRC25	2.05342e-98	-0.311697	0.365	0.445	7.44428e-94	LRRC25
PSMB9	2.94028e-161	-0.312526	0.556	0.658	1.06594e-156	PSMB9
ATG16L2	1.22101e-109	-0.313268	0.361	0.447	4.42654e-105	ATG16L2
SERPINA1	0	-0.313781	0.85	0.906	0	SERPINA1
RNH1	2.35108e-164	-0.31391	0.553	0.651	8.52338e-160	RNH1
PTMA	0	-0.313965	0.922	0.971	0	PTMA
NR4A2	1.23801e-14	-0.315342	0.274	0.291	4.48816e-10	NR4A2
PSMF1	7.47242e-92	-0.316021	0.253	0.327	2.70898e-87	PSMF1
CIB1	4.45788e-149	-0.316105	0.406	0.509	1.61612e-144	CIB1
SMDT1	3.98901e-155	-0.316621	0.514	0.62	1.44614e-150	SMDT1
ZYX	4.38752e-220	-0.316784	0.686	0.768	1.59061e-215	ZYX
YIPF4	6.34156e-152	-0.317611	0.32	0.424	2.29901e-147	YIPF4
MT-CYB	0	-0.317655	0.957	0.99	0	MT-CYB
ASAH1	1.3193e-216	-0.318054	0.683	0.775	4.78287e-212	ASAH1
SYNGR2	2.83374e-167	-0.318175	0.516	0.618	1.02732e-162	SYNGR2
RPL13	0	-0.319046	0.962	0.988	0	RPL13
RPSA	3.99511e-281	-0.319216	0.747	0.836	1.44835e-276	RPSA
SEC13	1.79169e-118	-0.319342	0.26	0.347	6.4954e-114	SEC13
CNN2	2.71365e-122	-0.320262	0.404	0.493	9.83778e-118	CNN2
MPLKIP	1.46215e-74	-0.321624	0.26	0.323	5.30071e-70	MPLKIP
ERP29	3.54025e-192	-0.322678	0.636	0.735	1.28345e-187	ERP29
CCDC12	1.58545e-119	-0.323421	0.246	0.331	5.74774e-115	CCDC12
ATP5F1C	3.37298e-148	-0.32429	0.45	0.557	1.22281e-143	ATP5F1C
SMS	2.25999e-84	-0.32449	0.262	0.332	8.19316e-80	SMS
TMEM219	1.59341e-159	-0.324515	0.525	0.632	5.77658e-155	TMEM219
ELOVL1	6.13539e-85	-0.325056	0.194	0.26	2.22426e-80	ELOVL1
RAC2	3.96666e-220	-0.325258	0.621	0.725	1.43803e-215	RAC2
RPL35A	0	-0.326249	0.934	0.974	0	RPL35A
WAS	4.02634e-167	-0.327379	0.566	0.653	1.45967e-162	WAS
ZFP36L2	1.52674e-203	-0.327475	0.672	0.771	5.53488e-199	ZFP36L2
EIF3K	1.60883e-305	-0.328646	0.761	0.856	5.83251e-301	EIF3K
PPP6C	3.63773e-77	-0.329057	0.222	0.286	1.31879e-72	PPP6C
HOTAIRM1	9.98597e-87	-0.330176	0.233	0.302	3.62021e-82	HOTAIRM1
MS4A7	1.64982e-98	-0.330434	0.424	0.508	5.98108e-94	MS4A7
ATP2B1	1.06322e-160	-0.331051	0.367	0.478	3.85448e-156	ATP2B1
CCT6A	8.51455e-94	-0.33109	0.346	0.421	3.08678e-89	CCT6A
CMTM3	4.5007e-65	-0.331416	0.239	0.298	1.63164e-60	CMTM3
HERPUD1	6.13792e-104	-0.333187	0.383	0.465	2.22518e-99	HERPUD1
PRDX3	2.71167e-128	-0.33367	0.351	0.446	9.83063e-124	PRDX3
HIGD2A	1.19428e-255	-0.335005	0.665	0.783	4.32961e-251	HIGD2A
TM9SF2	9.12424e-65	-0.335403	0.395	0.452	3.30781e-60	TM9SF2
ESD	1.95491e-85	-0.335612	0.249	0.319	7.08714e-81	ESD
EIF2S3	5.27898e-135	-0.335945	0.454	0.548	1.91379e-130	EIF2S3
TOM1	1.23025e-114	-0.336478	0.368	0.452	4.46004e-110	TOM1
TCF25	5.50755e-172	-0.33666	0.522	0.624	1.99665e-167	TCF25
PPDPF	1.3264e-147	-0.337804	0.538	0.625	4.80858e-143	PPDPF
M6PR	8.90094e-138	-0.337942	0.252	0.345	3.22686e-133	M6PR
OLA1	1.27933e-80	-0.340051	0.223	0.288	4.63797e-76	OLA1
RPL18A	0	-0.340736	0.918	0.97	0	RPL18A
FBL	3.12407e-117	-0.342188	0.271	0.356	1.13257e-112	FBL
SUMO2	2.00098e-243	-0.342763	0.625	0.742	7.25416e-239	SUMO2
PFDN5	0	-0.342974	0.903	0.956	0	PFDN5
GLIPR1	5.32938e-159	-0.344573	0.573	0.663	1.93206e-154	GLIPR1
TRMT112	1.21195e-157	-0.344747	0.412	0.52	4.39367e-153	TRMT112
FCGRT	3.43786e-302	-0.344938	0.702	0.807	1.24633e-297	FCGRT
TRAF3IP3	3.29733e-147	-0.346017	0.287	0.387	1.19538e-142	TRAF3IP3
LILRA2	3.09145e-131	-0.347202	0.407	0.498	1.12074e-126	LILRA2
PLP2	2.45641e-209	-0.347215	0.567	0.675	8.90522e-205	PLP2
IVNS1ABP	1.43467e-75	-0.347428	0.254	0.318	5.20112e-71	IVNS1ABP
CDA	1.57958e-142	-0.34746	0.44	0.541	5.72646e-138	CDA
RPS6	0	-0.348605	0.93	0.958	0	RPS6
ANKRD44	7.31006e-87	-0.350581	0.281	0.353	2.65012e-82	ANKRD44
RPL18	0	-0.351252	0.951	0.987	0	RPL18
SIVA1	1.23916e-119	-0.351359	0.288	0.375	4.49234e-115	SIVA1
CTSH	5.76726e-218	-0.351494	0.565	0.672	2.0908e-213	CTSH
FKBP1A	6.56854e-283	-0.351773	0.697	0.793	2.38129e-278	FKBP1A
MLX	4.28579e-95	-0.352145	0.212	0.284	1.55373e-90	MLX
ADI1	4.35498e-84	-0.353734	0.231	0.298	1.57881e-79	ADI1
CD86	8.80987e-119	-0.353939	0.325	0.411	3.19384e-114	CD86
TBXAS1	4.51083e-130	-0.354536	0.482	0.566	1.63531e-125	TBXAS1
IDS	2.02565e-95	-0.355559	0.325	0.4	7.34359e-91	IDS
WASHC2C	3.12211e-56	-0.355676	0.202	0.251	1.13186e-51	WASHC2C
MAGOH	1.59225e-116	-0.355704	0.227	0.308	5.77239e-112	MAGOH
RPL23A	0	-0.355792	0.804	0.894	0	RPL23A
TMEM14B	7.35987e-99	-0.355813	0.294	0.371	2.66817e-94	TMEM14B
SRPK2	3.17686e-82	-0.357928	0.2	0.264	1.15171e-77	SRPK2
SH3BP1	1.29707e-83	-0.359106	0.246	0.313	4.70227e-79	SH3BP1
ATP5MC3	1.19533e-246	-0.360264	0.514	0.647	4.33344e-242	ATP5MC3
FAU	0	-0.361138	0.95	0.98	0	FAU
MRPL43	1.51412e-108	-0.361205	0.215	0.292	5.48913e-104	MRPL43
UBXN11	1.30847e-165	-0.361394	0.352	0.46	4.74359e-161	UBXN11
TPI1	0	-0.36278	0.724	0.824	0	TPI1
RARA	1.91659e-90	-0.362919	0.272	0.342	6.94823e-86	RARA
VDAC2	1.31591e-114	-0.362998	0.372	0.457	4.77057e-110	VDAC2
RPS14	0	-0.365017	0.968	0.992	0	RPS14
BHLHE40	2.29587e-103	-0.365134	0.266	0.342	8.32321e-99	BHLHE40
TMEM205	4.57312e-133	-0.365469	0.322	0.416	1.65789e-128	TMEM205
RHOB	5.74467e-33	-0.365795	0.312	0.351	2.08261e-28	RHOB
PRDX1	1.61919e-200	-0.370209	0.412	0.531	5.87004e-196	PRDX1
JUN	9.12119e-39	-0.370581	0.558	0.475	3.30671e-34	JUN
SDC3	1.48379e-208	-0.37093	0.225	0.341	5.37917e-204	SDC3
REX1BD	2.27405e-141	-0.371379	0.351	0.447	8.2441e-137	REX1BD
SELENOH	3.75277e-213	-0.3718	0.48	0.598	1.36049e-208	SELENOH
PGLS	3.65897e-160	-0.37238	0.594	0.679	1.32649e-155	PGLS
H2AFZ	1.05621e-200	-0.37254	0.512	0.63	3.82909e-196	H2AFZ
RBM3	1.92647e-243	-0.372887	0.622	0.72	6.98404e-239	RBM3
RPS24	0	-0.374084	0.933	0.976	0	RPS24
SNAP23	4.45326e-113	-0.374297	0.225	0.304	1.61444e-108	SNAP23
SLC7A7	4.8142e-206	-0.375008	0.516	0.629	1.74529e-201	SLC7A7
EIF3H	4.13208e-277	-0.37673	0.621	0.734	1.498e-272	EIF3H
LSM4	9.05156e-122	-0.377131	0.274	0.361	3.28146e-117	LSM4
PABPC1	0	-0.377295	0.943	0.975	0	PABPC1
RELB	1.3023e-90	-0.377427	0.236	0.305	4.72123e-86	RELB
APRT	1.16987e-207	-0.378697	0.541	0.652	4.24113e-203	APRT
PPCS	2.08746e-96	-0.379934	0.265	0.339	7.56768e-92	PPCS
CLEC7A	1.22178e-255	-0.380492	0.577	0.701	4.42931e-251	CLEC7A
HMGN3	2.17514e-166	-0.381803	0.385	0.493	7.88553e-162	HMGN3
RGS2	8.14153e-198	-0.381847	0.523	0.638	2.95155e-193	RGS2
CYTIP	1.63548e-135	-0.382198	0.269	0.359	5.9291e-131	CYTIP
KRTCAP2	1.33751e-231	-0.382551	0.431	0.561	4.84886e-227	KRTCAP2
SNU13	3.5961e-169	-0.383665	0.337	0.445	1.3037e-164	SNU13
MRPL57	1.39706e-126	-0.384443	0.292	0.38	5.06476e-122	MRPL57
GABARAPL1	2.18429e-58	-0.38481	0.228	0.279	7.9187e-54	GABARAPL1
KXD1	4.91121e-120	-0.385399	0.215	0.297	1.78046e-115	KXD1
LY86	2.0239e-200	-0.385807	0.483	0.597	7.33723e-196	LY86
RPL12	0	-0.386973	0.916	0.965	0	RPL12
RPS12	0	-0.387529	0.957	0.986	0	RPS12
TBRG1	4.45616e-124	-0.388621	0.22	0.304	1.61549e-119	TBRG1
CUTA	4.46719e-182	-0.388983	0.384	0.499	1.61949e-177	CUTA
CSF3R	0	-0.389746	0.686	0.798	0	CSF3R
DDT	2.48601e-154	-0.391199	0.388	0.487	9.01252e-150	DDT
IGBP1	1.2089e-140	-0.391991	0.3	0.395	4.38263e-136	IGBP1
SLC9A3R1	9.98995e-119	-0.392732	0.209	0.289	3.62166e-114	SLC9A3R1
C15orf39	1.51716e-118	-0.394553	0.249	0.331	5.50015e-114	C15orf39
EIF3E	8.98692e-262	-0.395463	0.554	0.678	3.25803e-257	EIF3E
PQBP1	1.57051e-141	-0.395812	0.253	0.348	5.69357e-137	PQBP1
ATP5PB	9.4827e-205	-0.395968	0.46	0.576	3.43776e-200	ATP5PB
DGCR6L	1.66378e-87	-0.3968	0.192	0.257	6.03169e-83	DGCR6L
MTRNR2L12	0	-0.396801	0.972	0.987	0	MTRNR2L12
RAB1B	5.03296e-151	-0.397094	0.222	0.317	1.8246e-146	RAB1B
FGF23	0	-0.397153	0.584	0.79	0	FGF23
SKP1	3.39011e-233	-0.397471	0.542	0.664	1.22902e-228	SKP1
HINT1	3.51704e-268	-0.397639	0.579	0.705	1.27503e-263	HINT1
WDR83OS	1.34197e-281	-0.398004	0.573	0.703	4.86503e-277	WDR83OS
SEC11A	6.46434e-264	-0.398985	0.57	0.692	2.34352e-259	SEC11A
RPS3	0	-0.399679	0.941	0.981	0	RPS3
H3F3A	0	-0.400401	0.867	0.945	0	H3F3A
YIF1B	6.41781e-119	-0.400489	0.195	0.274	2.32665e-114	YIF1B
DYNLT1	1.73978e-165	-0.400897	0.343	0.449	6.30722e-161	DYNLT1
BRK1	9.76007e-287	-0.401157	0.576	0.7	3.53832e-282	BRK1
SAT2	4.19458e-206	-0.401291	0.407	0.528	1.52066e-201	SAT2
RPL3	0	-0.402695	0.875	0.928	0	RPL3
CLNS1A	1.17931e-118	-0.403359	0.27	0.354	4.27535e-114	CLNS1A
CLIC1	0	-0.403444	0.788	0.881	0	CLIC1
RBBP4	4.84855e-93	-0.403686	0.281	0.35	1.75774e-88	RBBP4
SF3B4	3.96536e-105	-0.403898	0.189	0.26	1.43756e-100	SF3B4
ALKBH7	3.95721e-158	-0.408827	0.37	0.474	1.43461e-153	ALKBH7
SSR2	1.47671e-252	-0.408907	0.525	0.646	5.35351e-248	SSR2
RPL32	0	-0.411699	0.93	0.974	0	RPL32
KDELR1	2.79497e-170	-0.412599	0.383	0.488	1.01326e-165	KDELR1
RPL8	0	-0.412744	0.96	0.989	0	RPL8
AKR1A1	5.88244e-170	-0.414393	0.325	0.43	2.13256e-165	AKR1A1
APH1A	4.06069e-149	-0.414788	0.285	0.379	1.47212e-144	APH1A
NBPF9	3.52489e-171	-0.415343	0.364	0.475	1.27788e-166	NBPF9
PHB2	3.80374e-188	-0.415576	0.341	0.453	1.37897e-183	PHB2
PRELID1	1.6784e-281	-0.415907	0.623	0.721	6.08469e-277	PRELID1
RPS15A	0	-0.418371	0.861	0.94	0	RPS15A
ICAM3	3.95032e-257	-0.419584	0.417	0.552	1.43211e-252	ICAM3
RPL10A	0	-0.420321	0.829	0.903	0	RPL10A
ATP5MC2	0	-0.420543	0.758	0.887	0	ATP5MC2
RPL4	0	-0.420556	0.873	0.916	0	RPL4
PSMG2	6.07951e-143	-0.420689	0.274	0.367	2.20401e-138	PSMG2
NUTF2	1.03419e-139	-0.421852	0.196	0.282	3.74926e-135	NUTF2
RAN	3.29104e-236	-0.422122	0.427	0.553	1.1931e-231	RAN
NINJ1	2.55116e-217	-0.424125	0.487	0.6	9.24873e-213	NINJ1
MIF	0	-0.424938	0.45	0.635	0	MIF
S100A11	0	-0.425757	0.875	0.94	0	S100A11
CKLF	7.97571e-200	-0.427938	0.405	0.521	2.89143e-195	CKLF
OXA1L	3.7552e-202	-0.430102	0.383	0.495	1.36137e-197	OXA1L
LDHB	6.2552e-181	-0.430709	0.346	0.455	2.2677e-176	LDHB
UBB	7.78014e-294	-0.432032	0.527	0.659	2.82053e-289	UBB
BTG2	9.8861e-137	-0.432407	0.329	0.425	3.58401e-132	BTG2
RPL14	0	-0.43339	0.911	0.962	0	RPL14
BANF1	5.30081e-191	-0.433474	0.314	0.425	1.9217e-186	BANF1
MCUB	1.62001e-139	-0.433827	0.276	0.365	5.87301e-135	MCUB
ALDOA	0	-0.434039	0.697	0.871	0	ALDOA
SLC25A6	0	-0.435676	0.816	0.9	0	SLC25A6
EIF3M	1.1257e-244	-0.436362	0.476	0.597	4.08099e-240	EIF3M
HACD4	1.54336e-167	-0.436381	0.37	0.473	5.59515e-163	HACD4
HSD17B11	3.41897e-215	-0.437586	0.449	0.566	1.23948e-210	HSD17B11
MID1IP1	7.53957e-96	-0.437935	0.226	0.297	2.73332e-91	MID1IP1
PSME1	0	-0.438123	0.711	0.817	0	PSME1
RPL19	0	-0.439737	0.973	0.99	0	RPL19
MPG	9.63324e-176	-0.439844	0.177	0.277	3.49234e-171	MPG
ERGIC3	5.09344e-179	-0.440067	0.35	0.456	1.84653e-174	ERGIC3
EEF1D	0	-0.441511	0.812	0.908	0	EEF1D
EIF4B	1.23301e-175	-0.44233	0.458	0.562	4.47002e-171	EIF4B
PEA15	9.00662e-118	-0.442592	0.185	0.26	3.26517e-113	PEA15
CD300LF	1.93818e-119	-0.442891	0.208	0.286	7.02647e-115	CD300LF
CD1D	3.9495e-129	-0.44301	0.247	0.332	1.43181e-124	CD1D
STXBP2	1.34627e-279	-0.443331	0.629	0.744	4.88065e-275	STXBP2
MT-CO1	0	-0.44357	0.992	0.999	0	MT-CO1
PQLC3	4.76933e-111	-0.445179	0.195	0.269	1.72902e-106	PQLC3
SEPT9	7.62598e-218	-0.446871	0.446	0.558	2.76465e-213	SEPT9
TUFM	2.8181e-201	-0.447623	0.375	0.487	1.02165e-196	TUFM
SMIM25	1.28621e-166	-0.447952	0.3	0.402	4.66289e-162	SMIM25
AL034397.3	7.51929e-106	-0.447977	0.202	0.274	2.72597e-101	AL034397.3
TREM1	1.61889e-127	-0.448357	0.293	0.378	5.86898e-123	TREM1
STX11	3.32012e-184	-0.449951	0.421	0.522	1.20364e-179	STX11
SUPT4H1	6.13389e-244	-0.450849	0.404	0.532	2.22372e-239	SUPT4H1
ARPC3	0	-0.454083	0.86	0.937	0	ARPC3
TYROBP	0	-0.454211	0.978	0.992	0	TYROBP
CRIP1	9.90083e-223	-0.454331	0.409	0.528	3.58935e-218	CRIP1
NHP2	6.10113e-187	-0.46045	0.211	0.316	2.21184e-182	NHP2
SF3A1	2.00671e-127	-0.461514	0.207	0.286	7.27491e-123	SF3A1
DUSP1	8.88422e-30	-0.463155	0.874	0.835	3.2208e-25	DUSP1
RTRAF	1.59437e-217	-0.464154	0.374	0.495	5.78007e-213	RTRAF
PPIA	0	-0.46609	0.772	0.878	0	PPIA
NBPF10	4.26024e-219	-0.46653	0.26	0.379	1.54446e-214	NBPF10
GSTK1	0	-0.467478	0.595	0.725	0	GSTK1
RNASET2	0	-0.468566	0.618	0.742	0	RNASET2
CARD16	0	-0.468741	0.624	0.757	0	CARD16
OSTC	1.43956e-184	-0.470699	0.279	0.386	5.21883e-180	OSTC
RPL11	0	-0.473527	0.969	0.991	0	RPL11
RPS5	0	-0.474262	0.816	0.902	0	RPS5
MTRNR2L6	0	-0.474709	0.437	0.595	0	MTRNR2L6
HEBP1	4.7022e-147	-0.4759	0.265	0.357	1.70469e-142	HEBP1
HNMT	8.93667e-159	-0.476436	0.26	0.356	3.23981e-154	HNMT
TUBB4B	7.70423e-114	-0.479893	0.251	0.327	2.79301e-109	TUBB4B
RPL26	0	-0.481442	0.847	0.934	0	RPL26
APEX1	1.47582e-160	-0.482713	0.25	0.345	5.35028e-156	APEX1
EIF4EBP1	1.17724e-235	-0.484337	0.339	0.464	4.26784e-231	EIF4EBP1
CPVL	0	-0.484441	0.565	0.707	0	CPVL
GNPTG	6.54036e-196	-0.48447	0.264	0.376	2.37108e-191	GNPTG
DNAJC4	7.78751e-175	-0.486408	0.269	0.372	2.82321e-170	DNAJC4
POLD4	4.72422e-294	-0.486706	0.302	0.451	1.71267e-289	POLD4
EIF3F	0	-0.489837	0.582	0.717	0	EIF3F
HLA-C	0	-0.489948	0.964	0.984	0	HLA-C
UCP2	3.83037e-274	-0.490592	0.503	0.629	1.38862e-269	UCP2
RPS7	0	-0.491304	0.88	0.953	0	RPS7
JUNB	5.19894e-289	-0.491633	0.809	0.868	1.88477e-284	JUNB
CST3	0	-0.491967	0.946	0.984	0	CST3
CD302	1.38648e-210	-0.495383	0.395	0.511	5.0264e-206	CD302
RPS13	0	-0.495758	0.952	0.986	0	RPS13
TPT1	0	-0.499656	0.981	0.995	0	TPT1
PLAUR	1.77331e-101	-0.501916	0.507	0.578	6.42879e-97	PLAUR
ST13	1.34377e-216	-0.502562	0.337	0.453	4.87157e-212	ST13
PEBP1	1.00983e-149	-0.50285	0.172	0.256	3.66094e-145	PEBP1
EIF1	0	-0.504237	0.935	0.982	0	EIF1
FCER1G	0	-0.509064	0.885	0.947	0	FCER1G
RPS27A	0	-0.513027	0.91	0.969	0	RPS27A
CNIH1	1.72447e-195	-0.514085	0.267	0.374	6.25173e-191	CNIH1
LGALS3	0	-0.517651	0.712	0.84	0	LGALS3
NBPF14	6.38976e-219	-0.520699	0.322	0.436	2.31648e-214	NBPF14
PSMA6	3.24566e-267	-0.526853	0.308	0.443	1.17665e-262	PSMA6
EMD	3.1285e-191	-0.527697	0.201	0.302	1.13418e-186	EMD
RPL6	0	-0.527997	0.919	0.975	0	RPL6
ADGRE2	4.93122e-126	-0.529035	0.187	0.262	1.78772e-121	ADGRE2
TAGAP	2.69718e-235	-0.529834	0.296	0.416	9.77808e-231	TAGAP
RSL1D1	5.95275e-262	-0.530087	0.432	0.553	2.15805e-257	RSL1D1
RPL29	0	-0.530387	0.847	0.938	0	RPL29
RPL15	0	-0.530708	0.908	0.969	0	RPL15
PAXX	7.24148e-204	-0.530826	0.242	0.35	2.62525e-199	PAXX
CIRBP	0	-0.532948	0.473	0.636	0	CIRBP
DCXR	8.79249e-187	-0.534196	0.195	0.294	3.18754e-182	DCXR
GPSM3	0	-0.535706	0.645	0.78	0	GPSM3
CORO1B	5.1988e-189	-0.535986	0.229	0.329	1.88472e-184	CORO1B
RPLP1	0	-0.537589	0.971	0.991	0	RPLP1
RPL30	0	-0.538994	0.859	0.946	0	RPL30
RPS23	0	-0.542456	0.909	0.972	0	RPS23
RPS8	0	-0.543265	0.951	0.986	0	RPS8
RPL7A	0	-0.545956	0.916	0.978	0	RPL7A
RARRES3	2.77791e-201	-0.548499	0.22	0.325	1.00708e-196	RARRES3
PSME2	0	-0.550306	0.592	0.718	0	PSME2
LIMD2	0	-0.55319	0.608	0.754	0	LIMD2
CALHM6	3.9877e-162	-0.55333	0.285	0.379	1.44566e-157	CALHM6
HSPA8	0	-0.557643	0.521	0.666	0	HSPA8
CXCL16	1.94257e-168	-0.559881	0.198	0.289	7.0424e-164	CXCL16
AMPD2	2.07703e-149	-0.564014	0.224	0.312	7.52985e-145	AMPD2
TSEN34	3.6036e-195	-0.573047	0.21	0.31	1.30641e-190	TSEN34
ACAA1	1.02014e-277	-0.574891	0.196	0.322	3.69832e-273	ACAA1
GSTP1	0	-0.575853	0.827	0.934	0	GSTP1
LINC00937	2.49442e-146	-0.576905	0.197	0.28	9.04303e-142	LINC00937
NACA	0	-0.577437	0.914	0.97	0	NACA
TRAPPC5	0	-0.57901	0.311	0.473	0	TRAPPC5
NPC2	0	-0.579025	0.743	0.862	0	NPC2
NBPF19	3.3627e-220	-0.57914	0.341	0.453	1.21908e-215	NBPF19
MRPS24	4.26401e-231	-0.583208	0.168	0.275	1.54583e-226	MRPS24
JAML	0	-0.583803	0.46	0.636	0	JAML
PPIF	6.83815e-98	-0.585285	0.263	0.332	2.47903e-93	PPIF
ITM2B	0	-0.586921	0.847	0.928	0	ITM2B
FXYD5	0	-0.588354	0.752	0.882	0	FXYD5
EIF3L	0	-0.589124	0.536	0.691	0	EIF3L
GPBAR1	1.35707e-169	-0.597311	0.204	0.296	4.9198e-165	GPBAR1
SLC31A2	1.08358e-210	-0.600447	0.183	0.285	3.9283e-206	SLC31A2
MRPS6	1.9042e-182	-0.610592	0.164	0.255	6.90328e-178	MRPS6
SF3A2	9.19537e-248	-0.610662	0.166	0.277	3.3336e-243	SF3A2
NAAA	4.40293e-287	-0.61444	0.31	0.44	1.59619e-282	NAAA
ATP5F1A	0	-0.616115	0.669	0.856	0	ATP5F1A
RPS4X	0	-0.617237	0.91	0.982	0	RPS4X
CCNI	0	-0.618006	0.732	0.853	0	CCNI
CD68	0	-0.62293	0.64	0.78	0	CD68
RACK1	0	-0.625575	0.765	0.889	0	RACK1
DHRS4	0	-0.626023	0.212	0.35	0	DHRS4
RPL5	0	-0.627206	0.866	0.96	0	RPL5
HNRNPA0	0	-0.633935	0.321	0.466	0	HNRNPA0
TMEM14C	7.71894e-284	-0.643403	0.253	0.38	2.79835e-279	TMEM14C
PPIB	0	-0.643488	0.536	0.725	0	PPIB
SQSTM1	0	-0.648917	0.42	0.564	0	SQSTM1
ARF5	0	-0.649845	0.496	0.665	0	ARF5
BTF3	0	-0.650315	0.795	0.923	0	BTF3
SARAF	0	-0.655831	0.468	0.64	0	SARAF
ILK	0	-0.660472	0.168	0.299	0	ILK
NPM1	0	-0.661096	0.504	0.679	0	NPM1
TUBB	0	-0.670868	0.319	0.455	0	TUBB
IER3	0	-0.677969	0.311	0.484	0	IER3
PILRA	0	-0.6795	0.484	0.657	0	PILRA
TAGLN2	0	-0.684198	0.713	0.818	0	TAGLN2
CFD	0	-0.68658	0.726	0.853	0	CFD
HLA-DMB	0	-0.687097	0.363	0.538	0	HLA-DMB
HLA-DQA1	2.5418e-201	-0.688071	0.16	0.256	9.21481e-197	HLA-DQA1
MAN2B1	0	-0.692294	0.301	0.471	0	MAN2B1
TGFBI	0	-0.693403	0.45	0.633	0	TGFBI
AP1S2	0	-0.694035	0.635	0.82	0	AP1S2
CD4	0	-0.703205	0.325	0.494	0	CD4
RPL10	0	-0.704885	0.898	0.972	0	RPL10
ZNF385A	0	-0.705283	0.383	0.55	0	ZNF385A
SSH1	0	-0.706146	0.28	0.512	0	SSH1
RPLP0	0	-0.711394	0.86	0.956	0	RPLP0
EEF1A1	0	-0.714788	0.979	0.997	0	EEF1A1
RPS3A	0	-0.728144	0.89	0.975	0	RPS3A
MT-ND4L	0	-0.728349	0.739	0.878	0	MT-ND4L
SPINT2	1.05498e-274	-0.735612	0.161	0.273	3.82463e-270	SPINT2
SLC25A5	0	-0.736208	0.57	0.754	0	SLC25A5
LYZ	0	-0.737751	0.984	0.996	0	LYZ
CRTAP	0	-0.741208	0.51	0.676	0	CRTAP
EEF2	0	-0.748856	0.819	0.911	0	EEF2
NME2	0	-0.750975	0.44	0.69	0	NME2
CLEC4A	0	-0.753254	0.306	0.479	0	CLEC4A
HLA-DQB1	0	-0.753289	0.438	0.65	0	HLA-DQB1
NRROS	0	-0.755341	0.155	0.287	0	NRROS
PSMB10	0	-0.758194	0.426	0.632	0	PSMB10
EEF1B2	0	-0.760863	0.691	0.856	0	EEF1B2
CDKN1A	1.92473e-219	-0.774947	0.333	0.43	6.97774e-215	CDKN1A
TMEM179B	0	-0.798627	0.249	0.419	0	TMEM179B
TMEM176A	0	-0.804693	0.26	0.406	0	TMEM176A
CD37	0	-0.812031	0.686	0.859	0	CD37
LSP1	0	-0.82332	0.751	0.894	0	LSP1
ATP6V0C	0	-0.825762	0.492	0.769	0	ATP6V0C
DPEP2	0	-0.839134	0.166	0.303	0	DPEP2
TMEM176B	0	-0.841396	0.331	0.485	0	TMEM176B
PDGFA	0	-0.843609	0.329	0.64	0	PDGFA
RPS4Y1	0	-0.848602	0.412	0.618	0	RPS4Y1
HLA-DRB1	0	-0.852153	0.709	0.872	0	HLA-DRB1
LGALS2	0	-0.852477	0.485	0.692	0	LGALS2
RPL17	0	-0.889607	0.51	0.705	0	RPL17
ALDH1A1	0	-0.895247	0.156	0.277	0	ALDH1A1
FTH1	0	-0.898584	0.847	0.939	0	FTH1
TUBA1B	0	-0.903306	0.215	0.406	0	TUBA1B
GABARAP	0	-0.939519	0.717	0.904	0	GABARAP
IFI30	0	-0.960542	0.192	0.364	0	IFI30
RAB24	0	-0.986094	0.251	0.483	0	RAB24
PCBP2	0	-0.992426	0.651	0.852	0	PCBP2
TNFSF13	0	-1.02005	0.191	0.409	0	TNFSF13
NAPSA	0	-1.06343	0.155	0.323	0	NAPSA
RNASEK	0	-1.08066	0.319	0.594	0	RNASEK
HLA-DMA	0	-1.08649	0.44	0.679	0	HLA-DMA
HLA-DRA	0	-1.09254	0.8	0.953	0	HLA-DRA
PID1	0	-1.15656	0.104	0.262	0	PID1
HLA-DPB1	0	-1.21288	0.485	0.765	0	HLA-DPB1
EEF1G	0	-1.21531	0.199	0.432	0	EEF1G
HLA-DPA1	0	-1.32961	0.579	0.843	0	HLA-DPA1
CD74	0	-1.33394	0.955	0.995	0	CD74
FOLR3	0	-1.59012	0.145	0.272	0	FOLR3
MT1X	1.07506e-51	-1.8294	0.247	0.286	3.89743e-47	MT1X
HLA-DRB5	0	-2.03676	0.48	0.857	0	HLA-DRB5

## Sheet: CD16 Monocyte
	p_val	avg_log2FC	pct.1	pct.2	p_val_adj	gene
IFI27	0	6.13117	0.43	0.015	0	IFI27
MTRNR2L11	5.52258e-191	2.52228	0.334	0.088	2.0021e-186	MTRNR2L11
S100A8	1.44585e-166	2.28875	0.732	0.496	5.24163e-162	S100A8
RPS10	4.80972e-111	2.18981	0.482	0.312	1.74367e-106	RPS10
AL035078.1	3.21474e-146	2.00814	0.275	0.071	1.16544e-141	AL035078.1
MS4A6A	4.02626e-105	1.90279	0.432	0.235	1.45964e-100	MS4A6A
LRRC75A	1.03573e-138	1.83843	0.301	0.094	3.75483e-134	LRRC75A
JUND	4.70061e-148	1.67099	0.619	0.43	1.70411e-143	JUND
CCDC170	2.31958e-70	1.55345	0.322	0.169	8.40917e-66	CCDC170
IFI44L	1.29799e-76	1.55263	0.339	0.176	4.70559e-72	IFI44L
TNFAIP3	1.45518e-91	1.4967	0.367	0.183	5.27548e-87	TNFAIP3
H1FX	7.00661e-128	1.49022	0.472	0.241	2.54011e-123	H1FX
VCAN	1.59526e-94	1.42447	0.425	0.229	5.78329e-90	VCAN
AC245014.3	5.51787e-82	1.42266	0.331	0.164	2.00039e-77	AC245014.3
CD14	9.08696e-58	1.42074	0.318	0.18	3.2943e-53	CD14
CEBPB	2.86612e-202	1.36738	0.755	0.589	1.03906e-197	CEBPB
AC003681.1	6.44449e-106	1.35546	0.301	0.114	2.33632e-101	AC003681.1
AC007952.4	2.02769e-86	1.33653	0.31	0.14	7.35098e-82	AC007952.4
BRI3	2.62586e-178	1.318	0.704	0.544	9.51954e-174	BRI3
CTSD	6.46245e-147	1.31383	0.587	0.336	2.34283e-142	CTSD
NLRP3	1.64035e-55	1.26616	0.255	0.124	5.94678e-51	NLRP3
CEBPD	3.15123e-115	1.25753	0.574	0.356	1.14242e-110	CEBPD
FAM126B	2.86398e-76	1.23936	0.527	0.349	1.03828e-71	FAM126B
POLR2J3.1	3.63305e-71	1.23405	0.325	0.17	1.31709e-66	POLR2J3.1
ATP5PO	9.14992e-87	1.21501	0.314	0.143	3.31712e-82	ATP5PO
CACNA1A	1.75828e-97	1.20891	0.286	0.107	6.37429e-93	CACNA1A
MARCKS	5.38406e-95	1.19057	0.637	0.498	1.95188e-90	MARCKS
S100A9	8.11398e-120	1.16454	0.879	0.783	2.94156e-115	S100A9
TACC2	4.0918e-44	1.14805	0.291	0.17	1.4834e-39	TACC2
OTUD1	1.50095e-70	1.13002	0.26	0.11	5.4414e-66	OTUD1
LINC01873	4.24446e-67	1.11075	0.266	0.12	1.53874e-62	LINC01873
AD000090.1	3.36687e-15	1.07507	0.723	0.652	1.22059e-10	AD000090.1
NEAT1	2.90078e-173	1.07136	0.908	0.886	1.05162e-168	NEAT1
EXOSC6	6.36755e-82	1.06137	0.271	0.108	2.30843e-77	EXOSC6
MTRNR2L1	8.65547e-133	1.0427	0.876	0.802	3.13787e-128	MTRNR2L1
IFI6	3.69552e-57	1.0288	0.621	0.498	1.33974e-52	IFI6
KLF2	1.46889e-99	0.996936	0.734	0.67	5.32516e-95	KLF2
AAK1	5.61576e-74	0.979228	0.37	0.194	2.03588e-69	AAK1
CAPG	9.25576e-23	0.96647	0.259	0.179	3.35549e-18	CAPG
RPS29	2.21492e-265	0.95723	0.906	0.859	8.02973e-261	RPS29
SENP7	4.48365e-62	0.94401	0.297	0.144	1.62546e-57	SENP7
FKBP5	8.30037e-83	0.940657	0.387	0.194	3.00913e-78	FKBP5
PER1	3.12923e-45	0.939116	0.343	0.208	1.13444e-40	PER1
GMFB	1.08438e-64	0.9242	0.364	0.202	3.93122e-60	GMFB
IFI27L2	7.17297e-45	0.915937	0.409	0.275	2.60042e-40	IFI27L2
HIST1H1E	1.41017e-24	0.909423	0.402	0.304	5.1123e-20	HIST1H1E
ISG15	1.49354e-29	0.905226	0.611	0.512	5.41453e-25	ISG15
MDM4	7.44186e-66	0.904761	0.395	0.231	2.6979e-61	MDM4
CD63	6.32374e-71	0.893786	0.597	0.431	2.29255e-66	CD63
BTBD9	8.30761e-32	0.874405	0.437	0.321	3.01176e-27	BTBD9
MARCH2	1.02756e-63	0.870844	0.27	0.12	3.72522e-59	MARCH2
RBP7	3.60118e-27	0.861556	0.304	0.206	1.30553e-22	RBP7
ATP5ME	5.42665e-94	0.861066	0.646	0.475	1.96732e-89	ATP5ME
MTRNR2L8	7.05023e-51	0.860203	0.941	0.92	2.55592e-46	MTRNR2L8
KLF10	2.08085e-56	0.847981	0.465	0.307	7.54371e-52	KLF10
C1QA	2.67945e-10	0.83988	0.28	0.224	9.7138e-06	C1QA
KCNQ1OT1	1.86463e-40	0.836009	0.464	0.359	6.75983e-36	KCNQ1OT1
DPYSL2	1.34047e-62	0.83009	0.41	0.24	4.85959e-58	DPYSL2
JDP2	7.62928e-54	0.828335	0.272	0.134	2.76584e-49	JDP2
MAP2K2	3.27144e-69	0.808255	0.328	0.157	1.18599e-64	MAP2K2
AXL	4.38212e-15	0.807918	0.51	0.452	1.58865e-10	AXL
NDUFB1	1.43904e-69	0.805645	0.577	0.414	5.21695e-65	NDUFB1
APOOL	9.52647e-33	0.803413	0.255	0.149	3.45363e-28	APOOL
AC020916.1	1.63672e-11	0.801981	0.25	0.191	5.93359e-07	AC020916.1
PSMA2	3.70551e-66	0.790964	0.259	0.111	1.34336e-61	PSMA2
NABP1	6.11837e-47	0.782887	0.309	0.171	2.21809e-42	NABP1
MTA2	1.35218e-31	0.774227	0.346	0.229	4.90204e-27	MTA2
RASGEF1B	7.31246e-47	0.769167	0.437	0.288	2.65099e-42	RASGEF1B
BLVRB	1.64163e-26	0.764576	0.527	0.434	5.9514e-22	BLVRB
ORAI2	2.21167e-48	0.764093	0.26	0.13	8.01796e-44	ORAI2
FAM89B	5.88764e-54	0.761156	0.309	0.163	2.13444e-49	FAM89B
RPL36A	5.54531e-111	0.760881	0.755	0.666	2.01034e-106	RPL36A
TOR1AIP2	2.99433e-56	0.754628	0.307	0.158	1.08554e-51	TOR1AIP2
NDUFC2	2.22046e-48	0.751584	0.275	0.144	8.04985e-44	NDUFC2
C16orf72	3.40262e-46	0.751478	0.41	0.268	1.23355e-41	C16orf72
SLC35E3	4.52211e-49	0.749789	0.319	0.178	1.6394e-44	SLC35E3
SNF8	7.0178e-54	0.745867	0.366	0.211	2.54416e-49	SNF8
OLMALINC	5.18053e-42	0.743949	0.265	0.143	1.8781e-37	OLMALINC
ZBTB20	1.14522e-33	0.742616	0.404	0.286	4.15178e-29	ZBTB20
ZNF121	2.50014e-37	0.73972	0.25	0.138	9.06376e-33	ZNF121
PARP14	7.09952e-49	0.738514	0.461	0.305	2.57379e-44	PARP14
MALAT1	9.39959e-91	0.73822	0.998	0.998	3.40763e-86	MALAT1
TNFAIP2	4.17885e-69	0.737455	0.62	0.455	1.51496e-64	TNFAIP2
TAF10	1.04104e-60	0.732	0.439	0.271	3.77407e-56	TAF10
MFSD14C	5.31157e-45	0.72868	0.254	0.129	1.92561e-40	MFSD14C
NCF1	5.78902e-26	0.725984	0.405	0.294	2.09869e-21	NCF1
UBALD2	1.15618e-56	0.724673	0.276	0.13	4.19149e-52	UBALD2
HEBP2	5.30611e-40	0.723165	0.263	0.144	1.92362e-35	HEBP2
ZNF26	3.65005e-36	0.719852	0.295	0.175	1.32325e-31	ZNF26
MZT2B	2.22561e-52	0.708086	0.343	0.189	8.0685e-48	MZT2B
ETV6	3.31665e-46	0.706467	0.322	0.182	1.20238e-41	ETV6
C4orf48	1.1372e-50	0.705391	0.585	0.433	4.12268e-46	C4orf48
YBX3	2.93175e-50	0.705154	0.425	0.272	1.06285e-45	YBX3
AC026979.2	1.54745e-25	0.701783	0.25	0.156	5.60997e-21	AC026979.2
MX1	1.10714e-23	0.694894	0.394	0.296	4.0137e-19	MX1
PSMA3-AS1	2.38112e-30	0.692963	0.367	0.257	8.63228e-26	PSMA3-AS1
RPS2	1.67964e-199	0.691765	0.951	0.96	6.08921e-195	RPS2
KCTD12	8.12466e-44	0.683884	0.388	0.242	2.94543e-39	KCTD12
ZEB2-AS1	2.33084e-27	0.683074	0.273	0.178	8.45e-23	ZEB2-AS1
MDM2	7.33597e-50	0.681953	0.383	0.231	2.65951e-45	MDM2
MSR1	2.18725e-18	0.681415	0.327	0.247	7.92943e-14	MSR1
ARF6	7.01021e-58	0.675344	0.64	0.518	2.54141e-53	ARF6
CTSZ	2.96131e-69	0.671116	0.675	0.557	1.07356e-64	CTSZ
ZBTB7A	1.35477e-38	0.666408	0.531	0.443	4.91146e-34	ZBTB7A
PLBD1	1.00797e-22	0.662461	0.397	0.298	3.65421e-18	PLBD1
IRF2BP2	5.71497e-29	0.658428	0.295	0.189	2.07185e-24	IRF2BP2
ASGR1	1.661e-21	0.656508	0.289	0.199	6.02161e-17	ASGR1
C12orf45	1.80986e-29	0.654309	0.311	0.206	6.56129e-25	C12orf45
MT-ND3	3.8572e-123	0.649365	0.94	0.952	1.39835e-118	MT-ND3
ARIH1	1.13465e-48	0.647332	0.331	0.186	4.11343e-44	ARIH1
ALDH2	1.93462e-27	0.644987	0.367	0.258	7.01359e-23	ALDH2
TLE4	1.52903e-39	0.636163	0.439	0.315	5.54319e-35	TLE4
AES	3.98093e-22	0.635657	0.333	0.236	1.4432e-17	AES
SPG7	9.51119e-37	0.634722	0.423	0.295	3.44809e-32	SPG7
PCSK7	1.98649e-37	0.629589	0.377	0.249	7.20162e-33	PCSK7
CSF3R	3.62954e-22	0.629379	0.356	0.258	1.31582e-17	CSF3R
RHOQ	1.84984e-43	0.62561	0.325	0.189	6.70624e-39	RHOQ
FAM133B	7.09085e-25	0.6196	0.411	0.319	2.57065e-20	FAM133B
SLC35F6	6.83152e-32	0.619509	0.262	0.155	2.47663e-27	SLC35F6
NDUFB8	8.10867e-51	0.617887	0.284	0.146	2.93964e-46	NDUFB8
RPL38	2.74572e-149	0.605366	0.886	0.851	9.95405e-145	RPL38
R3HDM2	8.75846e-39	0.605118	0.262	0.144	3.1752e-34	R3HDM2
GRK3	6.62653e-23	0.604904	0.375	0.281	2.40231e-18	GRK3
MUC20-OT1	5.22574e-23	0.597574	0.373	0.281	1.89449e-18	MUC20-OT1
ZFP36L1	1.70963e-28	0.595157	0.701	0.615	6.19793e-24	ZFP36L1
P2RX4	1.3639e-26	0.594415	0.342	0.238	4.94454e-22	P2RX4
RPAP2	2.0397e-27	0.593966	0.275	0.174	7.39453e-23	RPAP2
ARHGAP26	1.11239e-34	0.593356	0.265	0.15	4.03274e-30	ARHGAP26
CCNL1	6.56877e-53	0.589353	0.676	0.571	2.38138e-48	CCNL1
FNTA	1.99718e-24	0.588914	0.379	0.285	7.24039e-20	FNTA
ZEB2	2.46673e-42	0.587075	0.807	0.8	8.94264e-38	ZEB2
PLD3	7.36183e-10	0.586821	0.289	0.233	2.66888e-05	PLD3
YWHAH	1.37032e-39	0.583822	0.447	0.307	4.96781e-35	YWHAH
NFKBIA	3.35392e-35	0.583261	0.838	0.759	1.2159e-30	NFKBIA
GRN	3.67408e-29	0.581875	0.769	0.7	1.33197e-24	GRN
NAMPT	9.21285e-39	0.581453	0.752	0.719	3.33993e-34	NAMPT
PIM3	1.28995e-22	0.580365	0.35	0.254	4.67646e-18	PIM3
PPP1R15A	5.17107e-32	0.577313	0.668	0.572	1.87467e-27	PPP1R15A
GTF2I	7.66902e-29	0.577082	0.315	0.203	2.78025e-24	GTF2I
NDUFA3	1.28136e-40	0.576077	0.627	0.516	4.64531e-36	NDUFA3
ACSL1	2.89034e-16	0.576006	0.319	0.239	1.04783e-11	ACSL1
LFNG	1.03393e-37	0.574161	0.372	0.242	3.74831e-33	LFNG
HLA-DQA1	4.16648e-14	0.569154	0.425	0.362	1.51047e-09	HLA-DQA1
HMGB2	4.95534e-12	0.568501	0.364	0.295	1.79646e-07	HMGB2
BLOC1S1	3.02102e-43	0.567018	0.6	0.492	1.09521e-38	BLOC1S1
SLC25A37	9.80454e-15	0.566874	0.324	0.249	3.55444e-10	SLC25A37
NRGN	1.17809e-18	0.564329	0.274	0.188	4.27094e-14	NRGN
SMAD2	8.88882e-31	0.554972	0.561	0.447	3.22247e-26	SMAD2
PLAC8	8.05165e-33	0.552007	0.658	0.571	2.91897e-28	PLAC8
SLCO3A1	2.37287e-35	0.547576	0.29	0.171	8.60236e-31	SLCO3A1
IER2	7.26155e-20	0.546654	0.673	0.657	2.63253e-15	IER2
LRRK1	2.02517e-24	0.545554	0.362	0.261	7.34184e-20	LRRK1
PIGN	1.25472e-23	0.545172	0.267	0.172	4.54875e-19	PIGN
AC004687.1	4.6647e-16	0.54291	0.407	0.329	1.6911e-11	AC004687.1
PAFAH1B2	1.7814e-31	0.529648	0.345	0.225	6.4581e-27	PAFAH1B2
ATOX1	1.11e-17	0.528369	0.49	0.409	4.02408e-13	ATOX1
CYBA	4.76537e-103	0.527752	0.912	0.902	1.72759e-98	CYBA
GBP1	2.72936e-09	0.527486	0.411	0.347	9.89475e-05	GBP1
SCARB2	2.47765e-31	0.525251	0.47	0.346	8.98222e-27	SCARB2
RAB32	4.18564e-25	0.52433	0.399	0.289	1.51742e-20	RAB32
RPL37A	1.6552e-133	0.521869	0.927	0.914	6.0006e-129	RPL37A
TXNL4A	3.04514e-28	0.513193	0.315	0.203	1.10395e-23	TXNL4A
RAC1	6.63114e-62	0.509501	0.806	0.707	2.40399e-57	RAC1
EPSTI1	2.61682e-15	0.508738	0.417	0.344	9.48677e-11	EPSTI1
FPR1	6.91384e-19	0.508349	0.547	0.459	2.50648e-14	FPR1
AGFG1	7.92195e-32	0.508249	0.304	0.184	2.87194e-27	AGFG1
MT-ATP6	1.32214e-15	0.507416	0.982	0.996	4.79315e-11	MT-ATP6
H2AFJ	7.47864e-13	0.503163	0.41	0.337	2.71123e-08	H2AFJ
ERBIN	1.54119e-16	0.502981	0.347	0.262	5.58726e-12	ERBIN
EFHD2	1.12971e-45	0.501564	0.695	0.61	4.09554e-41	EFHD2
JUN	1.6173e-56	0.500947	0.396	0.231	5.86321e-52	JUN
COPS9	1.34579e-22	0.500062	0.501	0.408	4.87889e-18	COPS9
RBPJ	1.38805e-19	0.499837	0.49	0.396	5.03212e-15	RBPJ
BLOC1S6	3.73946e-23	0.499223	0.374	0.273	1.35567e-18	BLOC1S6
KLF6	3.84117e-57	0.496819	0.894	0.876	1.39254e-52	KLF6
IFIT3	2.20087e-07	0.495629	0.36	0.31	0.00797881	IFIT3
DCP1A	9.59866e-11	0.494236	0.264	0.203	3.4798e-06	DCP1A
DDHD1	4.57716e-26	0.493934	0.271	0.169	1.65936e-21	DDHD1
FOSB	4.49288e-46	0.493188	0.34	0.186	1.6288e-41	FOSB
BAZ2B	3.97953e-30	0.492666	0.302	0.188	1.4427e-25	BAZ2B
KANSL1	6.73763e-29	0.491862	0.317	0.205	2.44259e-24	KANSL1
RAB21	1.09106e-30	0.489967	0.283	0.171	3.95542e-26	RAB21
LYL1	8.75561e-33	0.488775	0.365	0.24	3.17417e-28	LYL1
MNDA	3.36998e-27	0.486784	0.688	0.628	1.22172e-22	MNDA
MIDN	4.28497e-30	0.483994	0.599	0.516	1.55343e-25	MIDN
LMO2	1.57974e-38	0.483319	0.453	0.325	5.72703e-34	LMO2
CDK13	3.19194e-27	0.482579	0.373	0.262	1.15717e-22	CDK13
C15orf40	3.16191e-19	0.481495	0.275	0.187	1.14629e-14	C15orf40
ZDHHC20	1.79511e-20	0.481198	0.292	0.201	6.50782e-16	ZDHHC20
TPM4	6.48316e-20	0.473882	0.414	0.317	2.35034e-15	TPM4
PABPN1	2.02599e-20	0.471628	0.37	0.27	7.34481e-16	PABPN1
SERPINB9	1.17205e-13	0.471591	0.373	0.298	4.24904e-09	SERPINB9
CTDNEP1	4.0732e-21	0.468427	0.342	0.243	1.47666e-16	CTDNEP1
BRD7	1.48509e-31	0.467908	0.261	0.151	5.3839e-27	BRD7
SET	2.76436e-32	0.467493	0.623	0.536	1.00216e-27	SET
NFKB2	1.87119e-10	0.466164	0.265	0.203	6.78363e-06	NFKB2
MT-CO3	9.42577e-80	0.466059	0.981	0.992	3.41713e-75	MT-CO3
PLEKHA3	2.97335e-34	0.460445	0.266	0.151	1.07793e-29	PLEKHA3
C6orf62	4.1861e-30	0.459345	0.457	0.34	1.51759e-25	C6orf62
BCL6	9.67827e-20	0.458742	0.284	0.195	3.50866e-15	BCL6
HES4	1.89522e-12	0.453675	0.455	0.389	6.87075e-08	HES4
TXN	1.58917e-11	0.453379	0.465	0.396	5.76123e-07	TXN
MARCH6	1.4552e-17	0.452835	0.391	0.303	5.27555e-13	MARCH6
CCDC88A	1.20012e-37	0.452239	0.518	0.382	4.35081e-33	CCDC88A
SBF2	4.81841e-31	0.452135	0.357	0.235	1.74682e-26	SBF2
RNF145	9.67206e-13	0.452011	0.313	0.241	3.50641e-08	RNF145
ARPC4	2.09768e-29	0.451785	0.518	0.418	7.60473e-25	ARPC4
OGA	4.69165e-09	0.450201	0.342	0.281	0.000170086	OGA
ID2	2.24269e-29	0.448721	0.669	0.581	8.13041e-25	ID2
NFKB1	3.84765e-23	0.447392	0.272	0.175	1.39489e-18	NFKB1
KDM6B	7.48105e-16	0.446549	0.305	0.222	2.71211e-11	KDM6B
RRAS	2.12535e-36	0.445208	0.442	0.313	7.70503e-32	RRAS
TIMP2	2.65332e-28	0.444373	0.391	0.267	9.61908e-24	TIMP2
ARID3A	6.02325e-18	0.442678	0.301	0.216	2.18361e-13	ARID3A
TIMM8B	1.27333e-15	0.441647	0.418	0.331	4.61619e-11	TIMM8B
RPL37	7.51862e-95	0.441616	0.938	0.897	2.72573e-90	RPL37
CTNNB1	1.10373e-18	0.439384	0.447	0.36	4.00136e-14	CTNNB1
TRIM56	4.1139e-17	0.437433	0.312	0.226	1.49141e-12	TRIM56
ARID1B	3.85325e-27	0.436983	0.345	0.232	1.39692e-22	ARID1B
MRPL42	4.0795e-16	0.435333	0.263	0.183	1.47894e-11	MRPL42
RBMS1	1.66726e-26	0.435286	0.446	0.332	6.04433e-22	RBMS1
GLUL	4.8644e-11	0.433635	0.661	0.617	1.76349e-06	GLUL
HNRNPAB	1.52228e-27	0.431365	0.327	0.212	5.51873e-23	HNRNPAB
WAC-AS1	6.24368e-18	0.429716	0.402	0.304	2.26352e-13	WAC-AS1
ST3GAL5	8.76534e-27	0.429033	0.335	0.225	3.1777e-22	ST3GAL5
RPL36	2.269e-65	0.428378	0.895	0.848	8.22581e-61	RPL36
NSD3	3.24807e-11	0.427068	0.296	0.228	1.17752e-06	NSD3
SPAG9	3.85543e-21	0.421089	0.274	0.18	1.39771e-16	SPAG9
CLDN11	3.9924e-66	0.420705	0.385	0.66	1.44737e-61	CLDN11
MAP2K1	3.05346e-12	0.418799	0.315	0.243	1.10697e-07	MAP2K1
ATP5MPL	3.95864e-25	0.41778	0.698	0.645	1.43513e-20	ATP5MPL
SAMD9L	1.90315e-11	0.416536	0.296	0.228	6.8995e-07	SAMD9L
ROMO1	1.8833e-13	0.416055	0.571	0.497	6.82754e-09	ROMO1
EIF4A1	6.68274e-15	0.415814	0.418	0.335	2.42269e-10	EIF4A1
IER5	3.25954e-36	0.415301	0.531	0.407	1.18168e-31	IER5
ARL4A	2.12566e-15	0.414387	0.393	0.307	7.70615e-11	ARL4A
GNAQ	2.77896e-18	0.414343	0.346	0.253	1.00746e-13	GNAQ
FAM177A1	2.03875e-10	0.414154	0.292	0.226	7.39109e-06	FAM177A1
TNRC6B	5.631e-16	0.412577	0.602	0.531	2.04141e-11	TNRC6B
HNRNPH1	4.98148e-24	0.411914	0.534	0.445	1.80594e-19	HNRNPH1
PPP4R3A	5.75576e-13	0.411572	0.291	0.217	2.08664e-08	PPP4R3A
JARID2	1.1901e-18	0.411556	0.287	0.199	4.31447e-14	JARID2
PTEN	3.21568e-33	0.410882	0.459	0.33	1.16578e-28	PTEN
SRGAP2	1.8288e-18	0.410746	0.347	0.257	6.62993e-14	SRGAP2
ARID5B	5.68689e-17	0.410596	0.691	0.786	2.06167e-12	ARID5B
TMBIM4	7.02401e-14	0.409563	0.535	0.502	2.54641e-09	TMBIM4
FOS	2.78539e-156	0.409414	0.873	0.609	1.00979e-151	FOS
H2AFY	1.98351e-33	0.40759	0.713	0.635	7.19083e-29	H2AFY
LLPH	2.25948e-13	0.406993	0.297	0.223	8.1913e-09	LLPH
CRTAP	2.99315e-08	0.40632	0.345	0.292	0.00108511	CRTAP
MXD1	2.0847e-10	0.406172	0.373	0.31	7.55768e-06	MXD1
XAF1	9.4677e-15	0.402509	0.497	0.409	3.43233e-10	XAF1
ATP5F1E	5.20318e-69	0.400391	0.861	0.791	1.88631e-64	ATP5F1E
NDUFA11	1.43222e-14	0.400305	0.406	0.329	5.19222e-10	NDUFA11
PARVB	1.72863e-11	0.398583	0.251	0.186	6.2668e-07	PARVB
RPS27	5.50414e-94	0.397724	0.941	0.907	1.99542e-89	RPS27
RPS28	8.00191e-79	0.396245	0.941	0.91	2.90093e-74	RPS28
HNRNPL	1.94793e-09	0.395684	0.541	0.497	7.06183e-05	HNRNPL
SFPQ	1.69358e-28	0.39533	0.56	0.453	6.13972e-24	SFPQ
SCYL3	6.52067e-08	0.395154	0.492	0.587	0.00236394	SCYL3
RPL23	7.22762e-54	0.392852	0.854	0.865	2.62023e-49	RPL23
TRA2A	1.10145e-12	0.391513	0.39	0.317	3.99309e-08	TRA2A
VAMP8	5.26046e-20	0.3903	0.726	0.671	1.90708e-15	VAMP8
FMNL1	6.6739e-29	0.389521	0.643	0.559	2.41949e-24	FMNL1
EIF2AK2	1.05579e-19	0.387843	0.362	0.264	3.82754e-15	EIF2AK2
MCL1	2.68635e-41	0.386998	0.803	0.721	9.73883e-37	MCL1
PAN3	3.8088e-08	0.385996	0.356	0.297	0.0013808	PAN3
NOP10	5.36122e-17	0.385119	0.687	0.638	1.9436e-12	NOP10
TRIM38	4.24766e-17	0.384444	0.469	0.388	1.5399e-12	TRIM38
SREK1	1.26784e-15	0.383886	0.32	0.237	4.59631e-11	SREK1
RPL39	1.75554e-92	0.383679	0.921	0.886	6.36436e-88	RPL39
SOX4	2.35544e-10	0.38345	0.292	0.231	8.53917e-06	SOX4
RNMT	4.54951e-10	0.383332	0.281	0.22	1.64933e-05	RNMT
PET100	3.70247e-16	0.381019	0.572	0.501	1.34225e-11	PET100
DYNC1I2	7.86123e-15	0.380588	0.283	0.205	2.84993e-10	DYNC1I2
CSF2RA	7.43356e-14	0.378299	0.29	0.212	2.69489e-09	CSF2RA
MT-ND4	7.66393e-34	0.377891	0.979	0.991	2.77841e-29	MT-ND4
ATP5MD	6.23134e-25	0.373431	0.704	0.643	2.25905e-20	ATP5MD
PRKAG2	3.265e-12	0.371932	0.254	0.184	1.18366e-07	PRKAG2
HERC4	2.97776e-15	0.371437	0.264	0.186	1.07953e-10	HERC4
RPS21	2.79149e-73	0.370747	0.952	0.923	1.012e-68	RPS21
BIRC3	6.32504e-11	0.369819	0.292	0.227	2.29302e-06	BIRC3
MT2A	3.53829e-15	0.369754	0.749	0.69	1.28274e-10	MT2A
IRAK1	1.09056e-19	0.366651	0.252	0.164	3.95361e-15	IRAK1
VAMP2	1.6568e-15	0.365488	0.376	0.286	6.00641e-11	VAMP2
RPS27L	1.09426e-14	0.365377	0.646	0.596	3.96701e-10	RPS27L
SNX27	3.68959e-24	0.361916	0.451	0.349	1.33759e-19	SNX27
MMP24OS	1.03004e-14	0.360872	0.401	0.314	3.73419e-10	MMP24OS
NDUFA13	9.95105e-11	0.360602	0.386	0.334	3.60756e-06	NDUFA13
CSTA	4.23011e-13	0.359493	0.608	0.547	1.53354e-08	CSTA
PARP9	8.02072e-09	0.359271	0.356	0.292	0.000290775	PARP9
MT-ND2	9.59874e-74	0.358686	0.975	0.986	3.47983e-69	MT-ND2
SNX3	1.3386e-21	0.357083	0.695	0.619	4.85281e-17	SNX3
SLIRP	1.83045e-13	0.355526	0.522	0.451	6.63593e-09	SLIRP
SEM1	2.22505e-10	0.355105	0.575	0.519	8.06648e-06	SEM1
APOL6	1.20025e-17	0.354248	0.462	0.366	4.35126e-13	APOL6
METTL21A	1.03434e-19	0.352801	0.266	0.177	3.74978e-15	METTL21A
TMEM127	3.34911e-19	0.350128	0.329	0.232	1.21415e-14	TMEM127
RPS20	4.51533e-38	0.35012	0.81	0.825	1.63694e-33	RPS20
EIF4E	2.8799e-09	0.349619	0.309	0.247	0.000104405	EIF4E
SSU72	3.91694e-17	0.347959	0.532	0.444	1.42001e-12	SSU72
BROX	2.53711e-13	0.346345	0.345	0.265	9.19777e-09	BROX
ARHGAP45	8.67258e-10	0.345916	0.442	0.373	3.14407e-05	ARHGAP45
RPL27A	4.19047e-52	0.344852	0.884	0.891	1.51917e-47	RPL27A
OAS2	5.09686e-08	0.344612	0.367	0.309	0.00184776	OAS2
RIPOR2	3.36877e-11	0.343908	0.598	0.55	1.22128e-06	RIPOR2
USP8	5.6658e-21	0.34268	0.426	0.327	2.05402e-16	USP8
H2AFV	2.93032e-15	0.342496	0.475	0.386	1.06233e-10	H2AFV
HCST	1.37283e-10	0.341259	0.636	0.584	4.97692e-06	HCST
RASSF3	7.06716e-21	0.341079	0.273	0.181	2.56206e-16	RASSF3
TMEM167A	1.15877e-12	0.338935	0.483	0.404	4.20088e-08	TMEM167A
SRSF6	1.05464e-16	0.338681	0.357	0.267	3.8234e-12	SRSF6
TMEM165	1.56021e-13	0.338227	0.426	0.35	5.65621e-09	TMEM165
METRNL	1.21529e-19	0.336823	0.364	0.265	4.4058e-15	METRNL
SRSF2	1.74273e-21	0.336674	0.358	0.255	6.31791e-17	SRSF2
CSNK2A1	4.11536e-14	0.335134	0.371	0.289	1.49194e-09	CSNK2A1
METAP2	1.90958e-08	0.335098	0.296	0.237	0.00069228	METAP2
PLSCR1	1.41659e-07	0.334727	0.391	0.341	0.00513556	PLSCR1
HLA-DQB1	3.09736e-15	0.330923	0.653	0.603	1.12289e-10	HLA-DQB1
TMEM123	1.16443e-12	0.33075	0.563	0.495	4.2214e-08	TMEM123
POLR2L	4.35346e-08	0.330604	0.591	0.543	0.00157826	POLR2L
RNPEPL1	6.37406e-23	0.330506	0.37	0.258	2.31079e-18	RNPEPL1
CCDC85B	1.10846e-10	0.328644	0.48	0.407	4.01851e-06	CCDC85B
AGO3	2.89787e-17	0.328468	0.284	0.199	1.05056e-12	AGO3
SNRPF	2.1297e-07	0.327797	0.388	0.335	0.00772081	SNRPF
SPPL2A	1.06717e-11	0.32684	0.353	0.277	3.86882e-07	SPPL2A
MTRNR2L6	2.87905e-09	0.325424	0.43	0.493	0.000104374	MTRNR2L6
CHP1	4.95863e-12	0.325304	0.429	0.353	1.79765e-07	CHP1
RAD23B	3.93465e-16	0.322966	0.349	0.259	1.42643e-11	RAD23B
TTYH3	1.41629e-11	0.320684	0.347	0.271	5.13446e-07	TTYH3
PNRC1	3.22641e-18	0.320455	0.763	0.734	1.16967e-13	PNRC1
RGS18	1.31172e-09	0.318562	0.359	0.293	4.75536e-05	RGS18
TNFSF13B	1.07195e-12	0.318405	0.807	0.815	3.88614e-08	TNFSF13B
SEC61G	1.4604e-11	0.318117	0.601	0.549	5.29441e-07	SEC61G
RBM23	3.81642e-14	0.317774	0.298	0.216	1.38357e-09	RBM23
USP16	1.61294e-10	0.317135	0.355	0.283	5.84738e-06	USP16
EIF1AX	3.06631e-08	0.316	0.382	0.322	0.00111163	EIF1AX
APPL1	4.76123e-19	0.315906	0.33	0.235	1.72609e-14	APPL1
TMSB10	7.08766e-36	0.31521	0.997	0.991	2.56949e-31	TMSB10
AVL9	3.07477e-09	0.314152	0.285	0.221	0.000111469	AVL9
PTPRA	1.88526e-25	0.312943	0.269	0.165	6.83464e-21	PTPRA
CMPK1	1.87315e-14	0.311194	0.34	0.256	6.79072e-10	CMPK1
RBM47	9.96997e-09	0.31023	0.315	0.251	0.000361441	RBM47
RPS17	4.59079e-13	0.310093	0.488	0.418	1.6643e-08	RPS17
KTN1	5.52674e-21	0.308998	0.528	0.425	2.00361e-16	KTN1
SLC15A3	1.31362e-13	0.308618	0.289	0.211	4.76228e-09	SLC15A3
LRP1	4.55372e-15	0.308328	0.533	0.433	1.65086e-10	LRP1
NSRP1	6.56775e-16	0.306115	0.29	0.205	2.381e-11	NSRP1
GSR	6.27417e-09	0.305804	0.278	0.216	0.000227457	GSR
PTPRE	1.41242e-09	0.304592	0.469	0.403	5.12045e-05	PTPRE
UBL5	1.35438e-16	0.303013	0.773	0.737	4.91003e-12	UBL5
FKBP8	8.07156e-08	0.302766	0.57	0.524	0.00292618	FKBP8
DAAM1	1.59629e-14	0.300766	0.449	0.562	5.78701e-10	DAAM1
APOBEC3A	2.00499e-11	0.300167	0.492	0.417	7.26871e-07	APOBEC3A
PRKACA	5.58242e-17	0.299222	0.379	0.281	2.0238e-12	PRKACA
DDB1	1.42045e-09	0.298988	0.33	0.26	5.14956e-05	DDB1
GAS7	8.93643e-15	0.29888	0.289	0.21	3.23973e-10	GAS7
MEGF9	1.47879e-15	0.298054	0.296	0.211	5.36106e-11	MEGF9
RAP2B	1.02223e-14	0.295665	0.45	0.365	3.70588e-10	RAP2B
RPS16	4.42066e-71	0.294693	0.956	0.948	1.60262e-66	RPS16
TYMP	2.41578e-25	0.294188	0.918	0.894	8.75792e-21	TYMP
WTAP	2.19286e-08	0.291555	0.426	0.36	0.000794979	WTAP
SAR1A	7.65555e-15	0.291361	0.312	0.229	2.77537e-10	SAR1A
MT-ND1	5.05047e-52	0.289827	0.979	0.989	1.83095e-47	MT-ND1
RPL21	1.20502e-47	0.288424	0.895	0.862	4.36856e-43	RPL21
CREBRF	3.09371e-11	0.28788	0.361	0.285	1.12156e-06	CREBRF
FOXN3	5.58981e-17	0.287129	0.426	0.326	2.02647e-12	FOXN3
RAP2C	7.32719e-12	0.286713	0.317	0.247	2.65632e-07	RAP2C
HMGB1	4.09878e-14	0.285726	0.776	0.772	1.48593e-09	HMGB1
SECTM1	8.70807e-20	0.28293	0.476	0.369	3.15694e-15	SECTM1
ABCF1	3.61454e-11	0.282489	0.251	0.185	1.31038e-06	ABCF1
CLK1	1.55469e-08	0.282033	0.395	0.331	0.000563623	CLK1
N4BP2L2	1.18199e-09	0.281897	0.552	0.516	4.28507e-05	N4BP2L2
RPL35	1.09752e-41	0.281523	0.911	0.906	3.97885e-37	RPL35
ATP5F1D	6.99935e-13	0.281266	0.695	0.621	2.53747e-08	ATP5F1D
NFIC	3.79131e-09	0.280219	0.261	0.2	0.000137447	NFIC
TLR4	8.06377e-12	0.279336	0.361	0.282	2.92336e-07	TLR4
EVI2B	3.098e-12	0.277381	0.695	0.702	1.12312e-07	EVI2B
CHFR	8.75834e-13	0.2764	0.29	0.214	3.17516e-08	CHFR
RPS26	2.57676e-24	0.271865	0.852	0.787	9.34151e-20	RPS26
TRA2B	1.67589e-13	0.271764	0.613	0.555	6.07559e-09	TRA2B
CFLAR	4.62938e-13	0.271275	0.615	0.568	1.67829e-08	CFLAR
S100A6	9.95394e-37	0.270517	0.974	0.958	3.6086e-32	S100A6
ANKRD10	1.53606e-07	0.270143	0.301	0.247	0.00556868	ANKRD10
RICTOR	6.94394e-11	0.270023	0.294	0.225	2.51739e-06	RICTOR
CCNY	8.82305e-20	0.268264	0.264	0.174	3.19862e-15	CCNY
EIF3B	1.37201e-20	0.267807	0.251	0.16	4.97393e-16	EIF3B
FAM91A1	3.13766e-09	0.265595	0.306	0.241	0.00011375	FAM91A1
DTX3L	7.40665e-08	0.264832	0.316	0.257	0.00268513	DTX3L
COX7B	7.26368e-15	0.264489	0.768	0.735	2.6333e-10	COX7B
QKI	5.92769e-20	0.264402	0.462	0.363	2.14897e-15	QKI
NBPF9	1.6714e-07	0.263503	0.53	0.493	0.00605931	NBPF9
SERPINB6	4.23598e-08	0.262659	0.475	0.418	0.00153567	SERPINB6
IFI16	4.60054e-12	0.261841	0.487	0.406	1.66783e-07	IFI16
GPBP1	3.73336e-08	0.261645	0.376	0.312	0.00135345	GPBP1
ADA2	7.52983e-08	0.259006	0.594	0.536	0.00272979	ADA2
GOLGA4	9.69836e-11	0.258873	0.282	0.214	3.51595e-06	GOLGA4
DDX60L	1.98001e-08	0.258713	0.334	0.271	0.000717812	DDX60L
RPL27	1.60699e-32	0.258479	0.896	0.906	5.82581e-28	RPL27
DNAJC10	6.35019e-21	0.257531	0.254	0.161	2.30213e-16	DNAJC10
YWHAE	6.7735e-08	0.256031	0.538	0.491	0.0024556	YWHAE
RBM25	5.25943e-11	0.255747	0.555	0.495	1.9067e-06	RBM25
ADAM17	1.71388e-07	0.253975	0.264	0.208	0.00621334	ADAM17
DNAJB14	4.54214e-08	0.253077	0.334	0.274	0.00164666	DNAJB14
OST4	1.61565e-10	0.25213	0.743	0.714	5.85722e-06	OST4
ATP2B1-AS1	9.44257e-11	0.252104	0.465	0.397	3.42321e-06	ATP2B1-AS1
MARCH1	3.03077e-13	0.251968	0.522	0.443	1.09875e-08	MARCH1
COLGALT1	6.84533e-11	0.251891	0.321	0.25	2.48164e-06	COLGALT1
STAT2	7.85399e-08	0.251134	0.447	0.383	0.00284731	STAT2
UQCR11	1.50258e-11	0.250862	0.786	0.762	5.44732e-07	UQCR11
LYPD2	1.75624e-07	-0.250208	0.22	0.271	0.00636688	LYPD2
VPS28	6.85096e-15	-0.250351	0.606	0.668	2.48368e-10	VPS28
RPL8	7.26418e-70	-0.250364	0.982	0.99	2.63348e-65	RPL8
IFITM2	1.3997e-35	-0.250406	0.916	0.924	5.07433e-31	IFITM2
FLNA	6.49495e-18	-0.250676	0.859	0.909	2.35462e-13	FLNA
CORO1B	2.3038e-10	-0.250797	0.456	0.507	8.35197e-06	CORO1B
NADK	2.64364e-12	-0.251878	0.462	0.528	9.58399e-08	NADK
CD4	1.21219e-12	-0.252457	0.52	0.581	4.39455e-08	CD4
EIF2A	4.69094e-08	-0.252517	0.366	0.409	0.00170061	EIF2A
CLPTM1	5.14166e-09	-0.252625	0.219	0.269	0.000186401	CLPTM1
GTF2B	1.40216e-11	-0.252856	0.239	0.299	5.08325e-07	GTF2B
SCAMP2	1.22691e-09	-0.253144	0.402	0.45	4.4479e-05	SCAMP2
RAB7A	3.2654e-18	-0.253151	0.606	0.673	1.18381e-13	RAB7A
PPCS	5.86242e-11	-0.253595	0.391	0.448	2.1253e-06	PPCS
LST1	2.26689e-53	-0.254347	0.956	0.984	8.21815e-49	LST1
COX6A1	9.18062e-27	-0.255318	0.759	0.782	3.32825e-22	COX6A1
FBXL5	1.1079e-09	-0.255341	0.458	0.511	4.01648e-05	FBXL5
PGLS	2.52344e-14	-0.255488	0.685	0.722	9.14821e-10	PGLS
PPP1R7	3.31292e-09	-0.255579	0.349	0.399	0.000120103	PPP1R7
SNRPC	3.32079e-15	-0.255938	0.443	0.512	1.20389e-10	SNRPC
EIF6	4.13621e-13	-0.256105	0.415	0.48	1.4995e-08	EIF6
CDK5RAP3	2.49905e-14	-0.256506	0.337	0.408	9.05979e-10	CDK5RAP3
SKP1	4.88351e-22	-0.257059	0.673	0.76	1.77042e-17	SKP1
CPNE1	2.30092e-07	-0.25747	0.298	0.337	0.00834154	CPNE1
RELA	6.34297e-13	-0.258144	0.228	0.295	2.29952e-08	RELA
NDUFS3	1.36354e-07	-0.25896	0.318	0.36	0.00494324	NDUFS3
UQCRC2	5.4602e-13	-0.259785	0.481	0.54	1.97949e-08	UQCRC2
CFL1	2.35511e-64	-0.260119	0.942	0.969	8.53799e-60	CFL1
EZR	4.02846e-12	-0.262303	0.553	0.606	1.46044e-07	EZR
CBWD2	4.63195e-11	-0.263158	0.27	0.326	1.67922e-06	CBWD2
RAN	1.89638e-20	-0.26405	0.599	0.674	6.87495e-16	RAN
PSMB8	5.36624e-24	-0.264242	0.698	0.766	1.94542e-19	PSMB8
NAP1L1	3.3011e-19	-0.264674	0.838	0.947	1.19675e-14	NAP1L1
HSH2D	5.71035e-12	-0.265498	0.247	0.312	2.07017e-07	HSH2D
TERF2IP	3.4632e-09	-0.266065	0.377	0.426	0.000125552	TERF2IP
ARF5	4.27537e-21	-0.26621	0.569	0.636	1.54995e-16	ARF5
IL10RA	1.86787e-16	-0.266605	0.643	0.695	6.77157e-12	IL10RA
PTPRC	3.74168e-13	-0.266772	0.921	0.976	1.35647e-08	PTPRC
H2AFZ	3.28879e-24	-0.266828	0.703	0.786	1.19228e-19	H2AFZ
BSG	9.08696e-17	-0.266873	0.496	0.563	3.2943e-12	BSG
RPN1	9.95378e-21	-0.26705	0.46	0.548	3.60855e-16	RPN1
RBBP4	1.26714e-09	-0.267206	0.389	0.431	4.59376e-05	RBBP4
REEP5	3.76216e-17	-0.267992	0.606	0.677	1.36389e-12	REEP5
ZFAND5	4.97644e-13	-0.268696	0.742	0.811	1.80411e-08	ZFAND5
EIF4A2	1.41953e-14	-0.268997	0.587	0.657	5.14621e-10	EIF4A2
APBB1IP	5.11269e-12	-0.269127	0.569	0.624	1.8535e-07	APBB1IP
ADGRE2	9.89613e-11	-0.269728	0.459	0.512	3.58764e-06	ADGRE2
GSTP1	5.27124e-29	-0.269971	0.856	0.885	1.91098e-24	GSTP1
DAP3	1.87709e-08	-0.270471	0.316	0.361	0.000680502	DAP3
SLC25A6	1.26478e-45	-0.271877	0.897	0.944	4.58522e-41	SLC25A6
STAT6	8.76461e-10	-0.2719	0.531	0.564	3.17743e-05	STAT6
LAPTM5	6.38727e-61	-0.272293	0.94	0.966	2.31558e-56	LAPTM5
PSME2	6.41385e-26	-0.272971	0.797	0.833	2.32521e-21	PSME2
IDH2	1.42812e-09	-0.27344	0.387	0.44	5.17737e-05	IDH2
PSMC5	6.79108e-14	-0.273604	0.434	0.497	2.46197e-09	PSMC5
FDFT1	2.28717e-12	-0.274262	0.235	0.298	8.29169e-08	FDFT1
STX11	3.80222e-16	-0.274707	0.586	0.641	1.37842e-11	STX11
GOLPH3	2.92343e-09	-0.274879	0.353	0.402	0.000105983	GOLPH3
THEMIS2	7.05339e-20	-0.275181	0.619	0.688	2.55707e-15	THEMIS2
TOLLIP	1.95042e-07	-0.276588	0.266	0.31	0.00707086	TOLLIP
MAGOH	6.9933e-14	-0.276736	0.361	0.429	2.53528e-09	MAGOH
ADA	7.6583e-10	-0.276878	0.339	0.388	2.77637e-05	ADA
WARS	3.41127e-66	-0.277121	0.756	0.892	1.23669e-61	WARS
EIF3F	2.50048e-31	-0.277293	0.712	0.785	9.06498e-27	EIF3F
NDUFV1	4.41378e-11	-0.277567	0.29	0.353	1.60013e-06	NDUFV1
RPS5	5.37952e-61	-0.278041	0.913	0.945	1.95024e-56	RPS5
MMADHC	2.93093e-12	-0.279939	0.27	0.335	1.06255e-07	MMADHC
EIF3K	2.34229e-35	-0.280492	0.82	0.859	8.49151e-31	EIF3K
NRROS	1.51605e-19	-0.281031	0.238	0.33	5.49612e-15	NRROS
CARD16	1.21859e-31	-0.281318	0.758	0.81	4.41775e-27	CARD16
VPS29	1.07081e-23	-0.281373	0.587	0.671	3.88201e-19	VPS29
AP2A1	1.99074e-14	-0.281885	0.498	0.562	7.21704e-10	AP2A1
FLII	2.14871e-11	-0.282407	0.49	0.548	7.78971e-07	FLII
IDH3G	4.17284e-13	-0.282626	0.405	0.462	1.51278e-08	IDH3G
ATG3	4.12914e-21	-0.282699	0.688	0.766	1.49694e-16	ATG3
PSMD13	1.23411e-09	-0.282804	0.36	0.41	4.47401e-05	PSMD13
MED15	1.52004e-09	-0.28296	0.253	0.304	5.51059e-05	MED15
HADHA	5.81873e-14	-0.28393	0.613	0.677	2.10946e-09	HADHA
NDUFA10	3.85305e-10	-0.283932	0.337	0.387	1.39685e-05	NDUFA10
HSP90AB1	5.56005e-24	-0.284028	0.758	0.833	2.01569e-19	HSP90AB1
MYO1G	8.45981e-31	-0.284148	0.709	0.792	3.06694e-26	MYO1G
CDC123	6.50229e-08	-0.284956	0.21	0.252	0.00235727	CDC123
TUFM	4.33287e-18	-0.287084	0.448	0.528	1.5708e-13	TUFM
PSMD8	8.65307e-19	-0.287279	0.537	0.614	3.137e-14	PSMD8
UBE2L6	3.27154e-16	-0.287362	0.575	0.63	1.18603e-11	UBE2L6
COPZ1	2.61004e-13	-0.287987	0.341	0.41	9.46216e-09	COPZ1
WSB1	7.99776e-22	-0.288353	0.655	0.755	2.89943e-17	WSB1
PHF20	6.55283e-08	-0.289482	0.389	0.427	0.0023756	PHF20
OGDH	1.32561e-09	-0.290294	0.361	0.411	4.80572e-05	OGDH
AMPD2	3.94137e-14	-0.290479	0.453	0.514	1.42887e-09	AMPD2
CACYBP	1.57205e-11	-0.290908	0.364	0.423	5.69913e-07	CACYBP
HSD17B11	1.90972e-17	-0.29125	0.475	0.553	6.92332e-13	HSD17B11
IDS	4.01757e-09	-0.29168	0.451	0.49	0.000145649	IDS
RPS4Y1	1.17859e-17	-0.291907	0.558	0.618	4.27273e-13	RPS4Y1
URM1	6.77158e-14	-0.292318	0.251	0.319	2.4549e-09	URM1
BCCIP	3.39051e-14	-0.294222	0.242	0.313	1.22916e-09	BCCIP
PDIA3	2.71265e-26	-0.294896	0.622	0.7	9.83416e-22	PDIA3
PARVG	9.19629e-18	-0.295004	0.516	0.591	3.33393e-13	PARVG
SEC14L1	5.44532e-12	-0.295006	0.545	0.597	1.97409e-07	SEC14L1
ARAP1	4.32979e-17	-0.295151	0.489	0.56	1.56968e-12	ARAP1
NAPA	1.24599e-25	-0.295391	0.491	0.582	4.5171e-21	NAPA
CMTM6	2.36521e-25	-0.29581	0.721	0.811	8.5746e-21	CMTM6
TWF2	2.44374e-15	-0.295946	0.417	0.482	8.85929e-11	TWF2
TAF15	3.55831e-14	-0.296429	0.377	0.443	1.28999e-09	TAF15
MT-ATP8	1.48031e-29	-0.296513	0.762	0.837	5.36656e-25	MT-ATP8
LILRB2	2.63772e-52	-0.296722	0.882	0.929	9.56254e-48	LILRB2
PCGF5	8.01513e-21	-0.296798	0.495	0.577	2.90573e-16	PCGF5
ATXN10	1.96827e-09	-0.297808	0.283	0.335	7.13558e-05	ATXN10
UNC13D	7.33891e-09	-0.298566	0.274	0.32	0.000266057	UNC13D
RAD23A	1.92879e-14	-0.298572	0.439	0.502	6.99243e-10	RAD23A
PSMC3	1.98317e-13	-0.298594	0.327	0.391	7.18959e-09	PSMC3
YIPF3	2.49558e-13	-0.299674	0.298	0.361	9.04724e-09	YIPF3
PSMA6	8.86433e-32	-0.301013	0.392	0.533	3.21358e-27	PSMA6
NECAP2	4.75366e-14	-0.301561	0.418	0.482	1.72334e-09	NECAP2
SF3A3	4.6347e-08	-0.301677	0.256	0.301	0.00168022	SF3A3
CALM2	1.12062e-43	-0.30199	0.843	0.915	4.06259e-39	CALM2
RENBP	6.1996e-15	-0.302137	0.191	0.261	2.24754e-10	RENBP
CALCOCO2	2.26101e-18	-0.302484	0.498	0.576	8.19685e-14	CALCOCO2
PDGFA	2.65588e-60	-0.302607	0.368	0.567	9.62835e-56	PDGFA
LEPROTL1	4.43058e-15	-0.302754	0.374	0.441	1.60622e-10	LEPROTL1
NDUFB6	1.54002e-14	-0.303406	0.361	0.433	5.58302e-10	NDUFB6
U2AF2	3.71331e-14	-0.303992	0.252	0.318	1.34619e-09	U2AF2
TNFAIP8L2	7.0379e-12	-0.304333	0.194	0.253	2.55145e-07	TNFAIP8L2
ADRM1	2.47161e-15	-0.304678	0.399	0.463	8.96034e-11	ADRM1
EEF1A1	2.50379e-94	-0.304792	0.992	0.997	9.07698e-90	EEF1A1
ERICH1	1.0793e-16	-0.304854	0.479	0.552	3.9128e-12	ERICH1
ZNF581	1.62045e-12	-0.305216	0.229	0.292	5.87461e-08	ZNF581
DCTN3	5.48848e-17	-0.305428	0.43	0.509	1.98974e-12	DCTN3
SRRT	1.41933e-08	-0.30657	0.214	0.262	0.00051455	SRRT
GRSF1	1.17978e-13	-0.306766	0.339	0.407	4.27707e-09	GRSF1
TM9SF2	6.45729e-11	-0.307312	0.469	0.513	2.34096e-06	TM9SF2
ARL6IP5	4.0346e-32	-0.307669	0.709	0.822	1.46266e-27	ARL6IP5
SNX17	1.16098e-21	-0.307721	0.491	0.576	4.2089e-17	SNX17
ARHGAP1	2.16453e-07	-0.308014	0.331	0.366	0.00784708	ARHGAP1
ARF1	1.87222e-34	-0.308192	0.741	0.815	6.78738e-30	ARF1
PSMC1	8.79061e-14	-0.30825	0.291	0.355	3.18686e-09	PSMC1
TUBA1A	1.11338e-39	-0.308445	0.704	0.828	4.03635e-35	TUBA1A
SVIL	1.52391e-07	-0.308923	0.362	0.401	0.00552461	SVIL
ARAF	1.53962e-11	-0.308949	0.211	0.27	5.58158e-07	ARAF
CCT6A	3.31274e-12	-0.309035	0.485	0.53	1.20097e-07	CCT6A
PFN1	2.41625e-54	-0.30906	0.944	0.946	8.75963e-50	PFN1
OS9	1.86151e-23	-0.309533	0.422	0.52	6.74854e-19	OS9
AKIRIN2	2.312e-12	-0.309732	0.431	0.48	8.38168e-08	AKIRIN2
RHOA	2.30049e-86	-0.310177	0.934	0.958	8.33997e-82	RHOA
NACA	2.59414e-73	-0.310796	0.96	0.968	9.40455e-69	NACA
CD302	7.2349e-13	-0.310899	0.391	0.45	2.62287e-08	CD302
LCP2	1.183e-31	-0.311065	0.675	0.75	4.28872e-27	LCP2
HOTAIRM1	5.14383e-16	-0.31127	0.444	0.512	1.86479e-11	HOTAIRM1
HAX1	1.58003e-15	-0.311647	0.323	0.394	5.72807e-11	HAX1
RBM22	9.191e-09	-0.312358	0.224	0.271	0.000333201	RBM22
RBM3	1.99067e-39	-0.312619	0.761	0.834	7.21678e-35	RBM3
RAB8A	1.36898e-16	-0.312898	0.482	0.551	4.96297e-12	RAB8A
PDCL3	2.64356e-09	-0.314401	0.265	0.311	9.5837e-05	PDCL3
DNAJB12	9.54218e-12	-0.314546	0.269	0.328	3.45933e-07	DNAJB12
MFNG	1.4584e-08	-0.315268	0.307	0.353	0.000528713	MFNG
TOM1	3.95359e-14	-0.315499	0.31	0.376	1.4333e-09	TOM1
GNG2	1.0037e-22	-0.315927	0.521	0.622	3.63871e-18	GNG2
PSMD6	1.29223e-11	-0.316764	0.319	0.373	4.68471e-07	PSMD6
RAP1GAP2	4.81676e-11	-0.31679	0.287	0.343	1.74622e-06	RAP1GAP2
ARPC3	1.92373e-70	-0.316798	0.91	0.926	6.97409e-66	ARPC3
HPS1	6.12191e-16	-0.317286	0.355	0.434	2.21938e-11	HPS1
UBLCP1	2.68326e-10	-0.317646	0.205	0.256	9.72763e-06	UBLCP1
VPS35	9.35433e-18	-0.317728	0.53	0.608	3.39122e-13	VPS35
ITM2B	3.29499e-50	-0.317784	0.92	0.941	1.19453e-45	ITM2B
CHMP1A	1.43183e-08	-0.317814	0.206	0.251	0.000519081	CHMP1A
CPPED1	5.91778e-29	-0.318113	0.658	0.74	2.14537e-24	CPPED1
TADA3	1.11547e-11	-0.31921	0.397	0.45	4.04391e-07	TADA3
SUCLG1	4.12695e-11	-0.319272	0.325	0.378	1.49614e-06	SUCLG1
DECR1	6.30967e-16	-0.319474	0.443	0.509	2.28744e-11	DECR1
SLC11A1	2.75665e-36	-0.319722	0.692	0.772	9.99367e-32	SLC11A1
CDA	6.42809e-11	-0.320994	0.32	0.376	2.33037e-06	CDA
UTRN	3.0564e-10	-0.321101	0.703	0.739	1.10804e-05	UTRN
ADSS	4.62373e-08	-0.321458	0.312	0.355	0.00167624	ADSS
CYC1	2.1254e-16	-0.322078	0.45	0.519	7.7052e-12	CYC1
RNF216	4.19821e-08	-0.322323	0.225	0.27	0.00152198	RNF216
MCRS1	7.92006e-12	-0.322767	0.217	0.275	2.87126e-07	MCRS1
CNN2	4.36556e-20	-0.322975	0.565	0.624	1.58265e-15	CNN2
PRDX1	8.41214e-27	-0.323274	0.574	0.659	3.04965e-22	PRDX1
DRAP1	1.76213e-39	-0.323433	0.765	0.835	6.38825e-35	DRAP1
PIK3CD	1.60001e-08	-0.324052	0.273	0.318	0.00058005	PIK3CD
CRIP1	2.22672e-21	-0.324293	0.55	0.641	8.07251e-17	CRIP1
WBP2	5.36834e-21	-0.324991	0.389	0.476	1.94618e-16	WBP2
RALY	1.35719e-22	-0.326008	0.536	0.621	4.92023e-18	RALY
PCMT1	7.22137e-16	-0.326368	0.423	0.495	2.61796e-11	PCMT1
TMEM120A	4.43717e-15	-0.327333	0.205	0.275	1.60861e-10	TMEM120A
UGP2	3.37542e-08	-0.327583	0.288	0.332	0.00122369	UGP2
RRP12	1.21219e-10	-0.32817	0.236	0.29	4.39456e-06	RRP12
GLIPR1	3.89579e-23	-0.328909	0.615	0.693	1.41234e-18	GLIPR1
PHF3	2.15888e-08	-0.329178	0.419	0.455	0.00078266	PHF3
RSL1D1	2.25384e-23	-0.329449	0.524	0.612	8.17085e-19	RSL1D1
SIGIRR	5.69976e-18	-0.329455	0.325	0.405	2.06634e-13	SIGIRR
DEGS1	1.06468e-10	-0.32969	0.207	0.257	3.85979e-06	DEGS1
ATP6V1B2	3.31029e-09	-0.329742	0.453	0.49	0.000120008	ATP6V1B2
CCT4	1.17813e-16	-0.330121	0.362	0.435	4.27109e-12	CCT4
MS4A14	3.30042e-14	-0.331117	0.191	0.258	1.1965e-09	MS4A14
MEA1	5.8063e-19	-0.331642	0.307	0.393	2.10496e-14	MEA1
SERTAD3	4.30485e-09	-0.331811	0.239	0.285	0.000156064	SERTAD3
JAK1	2.06291e-09	-0.331967	0.666	0.706	7.47865e-05	JAK1
TCIRG1	1.81513e-43	-0.332036	0.734	0.805	6.58041e-39	TCIRG1
PGAM1	2.46647e-26	-0.332274	0.623	0.689	8.94168e-22	PGAM1
RPL4	8.31179e-70	-0.332374	0.917	0.967	3.01327e-65	RPL4
CAMK1	7.76602e-19	-0.33278	0.423	0.501	2.81542e-14	CAMK1
STK38	3.26908e-13	-0.333921	0.424	0.482	1.18514e-08	STK38
GTF2F1	5.36212e-10	-0.334432	0.252	0.305	1.94393e-05	GTF2F1
PSMC2	8.31085e-12	-0.335041	0.251	0.311	3.01293e-07	PSMC2
PDIA6	4.22032e-23	-0.335553	0.319	0.423	1.52999e-18	PDIA6
RNASET2	5.76309e-57	-0.336308	0.854	0.904	2.08929e-52	RNASET2
HSF1	5.19834e-18	-0.337195	0.28	0.363	1.88456e-13	HSF1
CDC42EP3	2.02596e-21	-0.337302	0.55	0.636	7.34473e-17	CDC42EP3
GYG1	2.12372e-20	-0.337674	0.365	0.451	7.69913e-16	GYG1
VASP	1.47918e-36	-0.338597	0.785	0.876	5.36247e-32	VASP
PSMD4	5.88905e-24	-0.338688	0.482	0.578	2.13496e-19	PSMD4
SNAP23	8.81604e-24	-0.338877	0.417	0.508	3.19608e-19	SNAP23
PAIP2	1.09157e-24	-0.339051	0.522	0.605	3.95726e-20	PAIP2
LETMD1	3.20163e-09	-0.340002	0.209	0.257	0.000116069	LETMD1
SSRP1	1.81994e-07	-0.340934	0.22	0.26	0.00659784	SSRP1
OSTF1	9.91956e-27	-0.341487	0.611	0.692	3.59614e-22	OSTF1
ECHS1	1.91525e-11	-0.342648	0.271	0.329	6.94336e-07	ECHS1
OTUB1	2.87843e-29	-0.343099	0.497	0.597	1.04352e-24	OTUB1
NR4A1	4.63356e-20	-0.343129	0.415	0.501	1.6798e-15	NR4A1
CDH23	8.55014e-20	-0.343271	0.369	0.451	3.09968e-15	CDH23
LILRA1	7.71105e-35	-0.343295	0.575	0.7	2.79549e-30	LILRA1
PPIA	1.33025e-67	-0.344224	0.864	0.868	4.82254e-63	PPIA
AC064805.1	1.48092e-09	-0.344465	0.253	0.302	5.36879e-05	AC064805.1
PPP1CA	1.06865e-43	-0.344561	0.72	0.784	3.87418e-39	PPP1CA
MPC1	5.34356e-16	-0.34509	0.4	0.468	1.9372e-11	MPC1
TMC6	1.76482e-18	-0.345592	0.447	0.526	6.39802e-14	TMC6
PPP2R1A	2.21589e-20	-0.345726	0.415	0.496	8.03327e-16	PPP2R1A
DBNL	3.19773e-28	-0.346	0.611	0.692	1.15927e-23	DBNL
BCAP31	3.12844e-28	-0.346654	0.556	0.643	1.13415e-23	BCAP31
SNX2	4.61747e-29	-0.346671	0.581	0.674	1.67397e-24	SNX2
ARPC1B	7.02458e-60	-0.347116	0.871	0.931	2.54662e-55	ARPC1B
SEPT6	3.82395e-15	-0.3477	0.395	0.459	1.3863e-10	SEPT6
MTSS1	2.97842e-28	-0.347935	0.722	0.803	1.07977e-23	MTSS1
DDOST	1.1116e-17	-0.348315	0.341	0.418	4.02987e-13	DDOST
ASAH1	5.83584e-56	-0.348418	0.845	0.906	2.11567e-51	ASAH1
NRBP1	2.40398e-14	-0.349319	0.347	0.411	8.71516e-10	NRBP1
MVP	5.6665e-21	-0.349329	0.522	0.599	2.05428e-16	MVP
GHITM	4.09825e-30	-0.349461	0.544	0.641	1.48574e-25	GHITM
CFP	2.28177e-44	-0.349896	0.771	0.838	8.27208e-40	CFP
ACTG1	1.82651e-83	-0.350516	0.949	0.979	6.62163e-79	ACTG1
SUN2	2.28495e-10	-0.351408	0.315	0.363	8.28362e-06	SUN2
DAZAP2	5.34904e-57	-0.351708	0.819	0.877	1.93919e-52	DAZAP2
UBC	1.38354e-75	-0.351817	0.941	0.974	5.01576e-71	UBC
SNX20	3.60993e-14	-0.35186	0.243	0.306	1.30871e-09	SNX20
CCT3	1.69207e-13	-0.35335	0.384	0.447	6.13425e-09	CCT3
DHRS4	7.70577e-20	-0.353624	0.193	0.281	2.79357e-15	DHRS4
MYH9	1.26712e-17	-0.353873	0.749	0.796	4.59368e-13	MYH9
ARRDC1	5.37669e-15	-0.354275	0.375	0.441	1.94921e-10	ARRDC1
MRPL16	6.39476e-15	-0.354465	0.264	0.333	2.31829e-10	MRPL16
PSMB9	7.1389e-47	-0.355313	0.771	0.84	2.58806e-42	PSMB9
SNX9	3.03577e-11	-0.356053	0.293	0.348	1.10056e-06	SNX9
ARRB2	1.37757e-65	-0.356509	0.814	0.888	4.9941e-61	ARRB2
TINF2	2.16188e-10	-0.357166	0.216	0.267	7.83748e-06	TINF2
MDH2	8.70065e-30	-0.357374	0.54	0.633	3.15425e-25	MDH2
UBXN1	1.04429e-39	-0.357581	0.676	0.77	3.78585e-35	UBXN1
UBL7	5.48207e-18	-0.358275	0.219	0.3	1.98741e-13	UBL7
DCTN2	1.41831e-15	-0.358285	0.295	0.367	5.14179e-11	DCTN2
PDCD6IP	3.61379e-23	-0.358344	0.47	0.557	1.31011e-18	PDCD6IP
ARHGAP4	1.24719e-28	-0.359034	0.6	0.68	4.52145e-24	ARHGAP4
YWHAB	1.48237e-64	-0.360016	0.862	0.943	5.37403e-60	YWHAB
NOC2L	1.82906e-12	-0.360672	0.2	0.259	6.63088e-08	NOC2L
SSR2	3.08153e-35	-0.36089	0.631	0.718	1.11715e-30	SSR2
HK1	2.56618e-16	-0.362246	0.457	0.521	9.30317e-12	HK1
RNH1	5.42279e-46	-0.362524	0.741	0.819	1.96593e-41	RNH1
MRPS18B	1.28594e-15	-0.363016	0.249	0.319	4.66193e-11	MRPS18B
BRD2	1.13306e-14	-0.363382	0.503	0.563	4.10767e-10	BRD2
RABGAP1L	1.30257e-19	-0.36349	0.547	0.636	4.72219e-15	RABGAP1L
EIF3H	1.5481e-43	-0.364063	0.732	0.807	5.61232e-39	EIF3H
DLD	3.23598e-09	-0.3642	0.223	0.271	0.000117314	DLD
PSENEN	3.81251e-10	-0.364445	0.224	0.272	1.38215e-05	PSENEN
NAGA	3.93129e-19	-0.364514	0.383	0.464	1.42521e-14	NAGA
DCAF7	3.59583e-09	-0.364665	0.358	0.404	0.00013036	DCAF7
SHKBP1	2.56699e-27	-0.364699	0.497	0.588	9.30612e-23	SHKBP1
PPIB	3.75096e-45	-0.364889	0.596	0.699	1.35984e-40	PPIB
APOBEC3G	3.97963e-14	-0.364979	0.298	0.363	1.44273e-09	APOBEC3G
HVCN1	2.61712e-12	-0.36538	0.298	0.356	9.48786e-08	HVCN1
MIIP	7.05973e-25	-0.365618	0.29	0.389	2.55936e-20	MIIP
CARD9	1.04478e-17	-0.36598	0.233	0.31	3.78763e-13	CARD9
CYTH4	4.73014e-20	-0.367723	0.47	0.548	1.71482e-15	CYTH4
HHEX	8.32813e-09	-0.367865	0.343	0.387	0.00030192	HHEX
HCLS1	7.37393e-73	-0.367913	0.835	0.901	2.67327e-68	HCLS1
VAV1	2.9976e-12	-0.368388	0.342	0.398	1.08672e-07	VAV1
GPBAR1	1.45979e-13	-0.368418	0.503	0.548	5.29218e-09	GPBAR1
MAPRE2	1.48792e-11	-0.368479	0.209	0.267	5.39414e-07	MAPRE2
RNF149	8.93399e-36	-0.368919	0.71	0.789	3.23884e-31	RNF149
CALHM2	1.60276e-12	-0.368934	0.292	0.352	5.81049e-08	CALHM2
DHRS7	1.50593e-27	-0.369138	0.376	0.483	5.45946e-23	DHRS7
SLC25A5	1.13183e-45	-0.369713	0.758	0.825	4.10322e-41	SLC25A5
ZNF24	3.26005e-14	-0.370146	0.285	0.351	1.18186e-09	ZNF24
RASGRP2	2.14664e-24	-0.372721	0.5	0.591	7.78222e-20	RASGRP2
MLX	3.25591e-23	-0.37286	0.352	0.447	1.18036e-18	MLX
PIK3R5	1.27226e-13	-0.3729	0.274	0.342	4.61233e-09	PIK3R5
BECN1	2.39289e-16	-0.373058	0.221	0.295	8.67493e-12	BECN1
SH3BGRL	7.90255e-48	-0.373269	0.746	0.839	2.86491e-43	SH3BGRL
CIRBP	1.07605e-49	-0.373352	0.725	0.822	3.90099e-45	CIRBP
KXD1	1.73419e-19	-0.374839	0.33	0.408	6.28697e-15	KXD1
FCER1G	1.58979e-92	-0.375096	0.957	0.962	5.76345e-88	FCER1G
BID	1.27874e-45	-0.375219	0.679	0.792	4.63581e-41	BID
MYD88	4.27856e-35	-0.375616	0.639	0.735	1.55111e-30	MYD88
PTPN1	2.06306e-14	-0.375889	0.384	0.444	7.4792e-10	PTPN1
TAGAP	3.00358e-20	-0.375984	0.327	0.416	1.08889e-15	TAGAP
SLC2A6	2.26054e-25	-0.376052	0.503	0.603	8.19514e-21	SLC2A6
RBM42	2.79011e-20	-0.376507	0.259	0.345	1.0115e-15	RBM42
AUP1	2.63785e-29	-0.377089	0.46	0.562	9.56301e-25	AUP1
MAP2K3	1.35789e-23	-0.378126	0.482	0.564	4.92275e-19	MAP2K3
ELOVL5	2.21776e-14	-0.378519	0.222	0.29	8.04005e-10	ELOVL5
FXYD5	2.01539e-59	-0.378619	0.808	0.835	7.30638e-55	FXYD5
ALDH3B1	1.10118e-13	-0.378817	0.374	0.431	3.99211e-09	ALDH3B1
TNFRSF14	4.23577e-27	-0.38043	0.529	0.619	1.5356e-22	TNFRSF14
GIMAP2	6.29155e-14	-0.380943	0.316	0.381	2.28088e-09	GIMAP2
EIF3I	3.73032e-21	-0.381831	0.409	0.484	1.35235e-16	EIF3I
ERGIC3	4.18483e-28	-0.383283	0.432	0.532	1.51712e-23	ERGIC3
CCDC12	1.41653e-26	-0.384365	0.449	0.547	5.13535e-22	CCDC12
CD300A	1.76015e-28	-0.384472	0.554	0.639	6.38107e-24	CD300A
HM13	8.33692e-35	-0.384567	0.559	0.653	3.02239e-30	HM13
VPS51	1.38871e-24	-0.385327	0.184	0.28	5.03449e-20	VPS51
DELE1	1.66094e-15	-0.385431	0.264	0.331	6.02141e-11	DELE1
NSL1	3.49275e-09	-0.386263	0.219	0.264	0.000126623	NSL1
IGBP1	3.80544e-17	-0.386784	0.393	0.461	1.37959e-12	IGBP1
TMEM176A	2.09729e-18	-0.387965	0.191	0.274	7.6033e-14	TMEM176A
SARS	1.93653e-15	-0.388068	0.319	0.385	7.02051e-11	SARS
GPSM3	2.02993e-48	-0.388906	0.746	0.782	7.35911e-44	GPSM3
RHOC	4.92118e-31	-0.389144	0.655	0.745	1.78408e-26	RHOC
LIMD2	1.00772e-53	-0.391546	0.768	0.83	3.65328e-49	LIMD2
ARHGEF1	1.03092e-31	-0.39197	0.555	0.646	3.73738e-27	ARHGEF1
FTH1	1.75422e-62	-0.392053	0.936	0.887	6.35958e-58	FTH1
SF3B2	2.17991e-35	-0.392319	0.582	0.681	7.90281e-31	SF3B2
UQCRC1	2.94832e-39	-0.392916	0.548	0.655	1.06885e-34	UQCRC1
GPR108	3.24691e-16	-0.393857	0.236	0.307	1.1771e-11	GPR108
XRCC6	2.85907e-35	-0.394614	0.516	0.63	1.0365e-30	XRCC6
BTK	2.51822e-19	-0.395024	0.453	0.522	9.12929e-15	BTK
EIF3D	6.29237e-28	-0.395278	0.498	0.586	2.28117e-23	EIF3D
RHOG	1.46523e-69	-0.396086	0.807	0.862	5.3119e-65	RHOG
LILRA5	1.42922e-40	-0.396567	0.681	0.757	5.18134e-36	LILRA5
C15orf39	4.06759e-26	-0.396569	0.467	0.561	1.47462e-21	C15orf39
LINC02432	6.57328e-12	-0.39708	0.31	0.368	2.38301e-07	LINC02432
GPAA1	3.51775e-11	-0.39985	0.239	0.294	1.27529e-06	GPAA1
RNF167	3.73003e-24	-0.39995	0.273	0.366	1.35225e-19	RNF167
AHCY	6.34692e-14	-0.399968	0.192	0.258	2.30095e-09	AHCY
VSIR	6.47507e-39	-0.402123	0.78	0.767	2.34741e-34	VSIR
ZYX	1.44741e-50	-0.404056	0.756	0.801	5.24728e-46	ZYX
FGR	5.9405e-78	-0.404172	0.838	0.899	2.15361e-73	FGR
HNRNPA0	3.14277e-25	-0.404656	0.462	0.553	1.13935e-20	HNRNPA0
RASA3	5.98481e-11	-0.405927	0.252	0.305	2.16967e-06	RASA3
DENND1C	2.73402e-13	-0.406733	0.191	0.254	9.91165e-09	DENND1C
CD86	2.37757e-27	-0.407638	0.518	0.611	8.61939e-23	CD86
OXA1L	1.08222e-28	-0.40799	0.466	0.565	3.92338e-24	OXA1L
EIF4B	1.24155e-25	-0.408227	0.629	0.722	4.50098e-21	EIF4B
CCT7	4.02684e-21	-0.409617	0.329	0.414	1.45985e-16	CCT7
MAGED2	4.52402e-11	-0.409897	0.216	0.271	1.64009e-06	MAGED2
TBCB	5.77342e-39	-0.410699	0.535	0.643	2.09304e-34	TBCB
INPP5K	3.90912e-13	-0.410945	0.211	0.271	1.41717e-08	INPP5K
ATP5F1B	1.10449e-38	-0.411247	0.664	0.703	4.00411e-34	ATP5F1B
SEC13	3.2974e-27	-0.412889	0.299	0.403	1.19541e-22	SEC13
GSTK1	4.66682e-64	-0.413092	0.748	0.833	1.69186e-59	GSTK1
NDUFS2	4.30597e-24	-0.41355	0.33	0.422	1.56104e-19	NDUFS2
PTGER4	5.60611e-15	-0.414061	0.335	0.402	2.03238e-10	PTGER4
RIN3	1.05935e-38	-0.414119	0.582	0.673	3.84046e-34	RIN3
MAN2B1	9.68192e-34	-0.414928	0.372	0.495	3.50999e-29	MAN2B1
RGS19	1.57946e-53	-0.41596	0.717	0.816	5.72602e-49	RGS19
HDAC1	2.92986e-12	-0.416906	0.323	0.375	1.06216e-07	HDAC1
RUNX3	3.15204e-11	-0.417808	0.372	0.424	1.14271e-06	RUNX3
RALB	4.99598e-23	-0.4179	0.44	0.532	1.81119e-18	RALB
DOK3	1.14378e-20	-0.418255	0.332	0.415	4.14654e-16	DOK3
PSMF1	5.37574e-29	-0.419121	0.402	0.499	1.94887e-24	PSMF1
TBXAS1	6.27994e-38	-0.420374	0.703	0.773	2.27667e-33	TBXAS1
APEH	6.14567e-19	-0.421921	0.197	0.274	2.22799e-14	APEH
POLR2G	3.12901e-26	-0.421957	0.347	0.448	1.13436e-21	POLR2G
SH3BP1	2.24597e-28	-0.422174	0.455	0.553	8.14232e-24	SH3BP1
GABARAP	1.59229e-55	-0.423049	0.767	0.802	5.77252e-51	GABARAP
ARHGAP30	1.34694e-13	-0.424258	0.621	0.659	4.88305e-09	ARHGAP30
ACTB	1.23373e-121	-0.425838	0.998	0.998	4.47263e-117	ACTB
SARAF	8.80135e-41	-0.426207	0.696	0.731	3.19075e-36	SARAF
CD37	7.84887e-71	-0.430564	0.821	0.828	2.84545e-66	CD37
CYB561D2	8.2792e-22	-0.431008	0.221	0.307	3.00146e-17	CYB561D2
WDR1	2.50062e-44	-0.431431	0.655	0.752	9.06549e-40	WDR1
TNFRSF1B	3.9391e-50	-0.432085	0.873	0.946	1.42804e-45	TNFRSF1B
ARHGDIB	6.26705e-142	-0.432277	0.923	0.96	2.27199e-137	ARHGDIB
WDR11	2.34721e-07	-0.432621	0.359	0.398	0.00850933	WDR11
HCK	3.62804e-71	-0.434872	0.782	0.876	1.31527e-66	HCK
HK3	4.20521e-44	-0.435666	0.474	0.6	1.52451e-39	HK3
DPEP2	1.85992e-28	-0.435964	0.385	0.489	6.74275e-24	DPEP2
PSME1	2.17101e-86	-0.43645	0.833	0.887	7.87056e-82	PSME1
RBL2	3.95901e-10	-0.436479	0.242	0.294	1.43526e-05	RBL2
TMC8	3.83288e-09	-0.436639	0.272	0.314	0.000138953	TMC8
EWSR1	7.57231e-36	-0.436946	0.516	0.617	2.74519e-31	EWSR1
LYST	7.23247e-38	-0.437141	0.73	0.851	2.62199e-33	LYST
LINC00847	3.42859e-19	-0.437539	0.182	0.258	1.24297e-14	LINC00847
PRAM1	6.97442e-44	-0.438474	0.542	0.648	2.52844e-39	PRAM1
EIF3L	3.88035e-54	-0.439009	0.666	0.776	1.40674e-49	EIF3L
FAM32A	3.38594e-31	-0.43952	0.466	0.573	1.2275e-26	FAM32A
STK10	4.00868e-33	-0.440019	0.61	0.7	1.45327e-28	STK10
GPS1	1.13387e-18	-0.440122	0.262	0.341	4.11063e-14	GPS1
MICAL1	2.72754e-26	-0.44033	0.347	0.447	9.88814e-22	MICAL1
HLA-DPA1	4.80825e-97	-0.440387	0.918	0.956	1.74314e-92	HLA-DPA1
C19orf38	6.27426e-53	-0.440576	0.626	0.742	2.27461e-48	C19orf38
TKT	8.49116e-100	-0.440984	0.873	0.938	3.0783e-95	TKT
CD300C	1.08741e-24	-0.441648	0.358	0.452	3.94217e-20	CD300C
PQLC3	2.83729e-22	-0.443075	0.375	0.457	1.0286e-17	PQLC3
ITGB2-AS1	3.44093e-21	-0.443392	0.258	0.344	1.24744e-16	ITGB2-AS1
ELOVL1	2.80549e-24	-0.444109	0.303	0.393	1.01707e-19	ELOVL1
P2RX1	3.19974e-26	-0.444651	0.356	0.452	1.16e-21	P2RX1
ITGA4	2.72824e-48	-0.444949	0.671	0.785	9.89069e-44	ITGA4
LILRA6	6.6967e-28	-0.447117	0.276	0.385	2.42775e-23	LILRA6
RARRES3	2.14956e-26	-0.447233	0.414	0.502	7.79281e-22	RARRES3
MID1IP1	3.31417e-13	-0.447755	0.259	0.319	1.20149e-08	MID1IP1
CD58	5.98942e-24	-0.448083	0.282	0.376	2.17135e-19	CD58
PPDPF	1.54203e-35	-0.448219	0.69	0.736	5.59031e-31	PPDPF
STXBP2	1.87407e-48	-0.44884	0.762	0.788	6.79407e-44	STXBP2
PPCDC	1.1987e-19	-0.450588	0.213	0.291	4.34565e-15	PPCDC
TGFBI	7.1192e-26	-0.45069	0.465	0.557	2.58093e-21	TGFBI
NCOA4	7.42883e-33	-0.452775	0.553	0.65	2.69317e-28	NCOA4
PHB2	1.315e-37	-0.453401	0.488	0.595	4.76727e-33	PHB2
NBPF26	4.94796e-28	-0.456359	0.183	0.286	1.79378e-23	NBPF26
OAS1	8.45225e-40	-0.456527	0.627	0.717	3.06419e-35	OAS1
LTB	4.40833e-30	-0.457435	0.417	0.525	1.59815e-25	LTB
TICAM1	1.4289e-14	-0.457741	0.188	0.251	5.18018e-10	TICAM1
TPI1	5.34653e-97	-0.459963	0.8	0.885	1.93828e-92	TPI1
RCSD1	7.85818e-27	-0.461458	0.521	0.61	2.84883e-22	RCSD1
CD79B	2.41237e-24	-0.461582	0.389	0.483	8.74555e-20	CD79B
CAPZB	1.26869e-99	-0.463161	0.801	0.892	4.59939e-95	CAPZB
NINJ1	3.73534e-31	-0.463589	0.625	0.685	1.35417e-26	NINJ1
PUF60	7.029e-30	-0.466283	0.351	0.454	2.54822e-25	PUF60
RASAL3	7.41019e-15	-0.466634	0.245	0.31	2.68642e-10	RASAL3
TMBIM1	1.06221e-31	-0.467414	0.303	0.417	3.85083e-27	TMBIM1
ITPK1	6.16586e-29	-0.46784	0.342	0.444	2.23531e-24	ITPK1
CSRP1	8.92307e-14	-0.468031	0.24	0.302	3.23488e-09	CSRP1
LILRB1	4.97773e-44	-0.470533	0.663	0.766	1.80458e-39	LILRB1
GDI2	3.52388e-80	-0.471425	0.776	0.869	1.27751e-75	GDI2
BAG6	6.67528e-25	-0.472077	0.365	0.456	2.41999e-20	BAG6
MAT2B	4.15793e-23	-0.472491	0.364	0.451	1.50737e-18	MAT2B
MRPS24	6.65241e-26	-0.473658	0.187	0.284	2.4117e-21	MRPS24
CCDC115	5.97497e-21	-0.473858	0.313	0.395	2.16611e-16	CCDC115
SUMF2	6.77487e-22	-0.474206	0.237	0.323	2.45609e-17	SUMF2
CDK2AP2	1.63144e-32	-0.47642	0.38	0.488	5.91446e-28	CDK2AP2
RASSF1	1.95386e-12	-0.476512	0.198	0.253	7.08331e-08	RASSF1
PIK3CG	1.05511e-14	-0.477098	0.303	0.364	3.8251e-10	PIK3CG
PPP6C	3.24384e-31	-0.480671	0.299	0.407	1.17599e-26	PPP6C
SEPT9	5.46708e-89	-0.481505	0.762	0.868	1.98198e-84	SEPT9
MRPS35	4.97838e-31	-0.481506	0.33	0.439	1.80481e-26	MRPS35
CORO1A	2.18742e-137	-0.483322	0.9	0.935	7.93004e-133	CORO1A
SWAP70	1.09217e-08	-0.483418	0.327	0.367	0.000395943	SWAP70
RPL17	1.83144e-40	-0.483822	0.637	0.688	6.63953e-36	RPL17
OSER1	1.70844e-31	-0.485664	0.29	0.4	6.19361e-27	OSER1
PGK1	2.38476e-97	-0.48679	0.785	0.904	8.64548e-93	PGK1
TRAPPC5	3.74854e-46	-0.487587	0.336	0.484	1.35896e-41	TRAPPC5
SLC31A2	6.72268e-34	-0.491096	0.332	0.454	2.43717e-29	SLC31A2
RAB1B	1.06692e-47	-0.49154	0.303	0.461	3.86791e-43	RAB1B
PLCB2	1.25309e-17	-0.492297	0.454	0.522	4.54281e-13	PLCB2
NME2	1.56952e-67	-0.494484	0.496	0.703	5.68998e-63	NME2
LMBRD1	2.93455e-33	-0.495576	0.307	0.42	1.06386e-28	LMBRD1
CXCL16	3.46973e-44	-0.498121	0.547	0.665	1.25788e-39	CXCL16
PFKL	1.27199e-41	-0.499347	0.459	0.578	4.61134e-37	PFKL
GMIP	1.28488e-33	-0.504398	0.346	0.455	4.65809e-29	GMIP
CALHM6	1.06828e-32	-0.507432	0.626	0.676	3.87285e-28	CALHM6
CFD	3.12282e-82	-0.509574	0.852	0.909	1.13212e-77	CFD
CDKN1B	2.06228e-21	-0.510198	0.277	0.361	7.47638e-17	CDKN1B
FAM118A	4.07934e-15	-0.512379	0.201	0.264	1.47888e-10	FAM118A
IRF5	2.80485e-29	-0.512812	0.323	0.432	1.01684e-24	IRF5
BATF3	1.08003e-20	-0.514299	0.302	0.382	3.91543e-16	BATF3
SF3B4	2.21647e-33	-0.515881	0.289	0.403	8.03538e-29	SF3B4
TPPP3	4.88492e-16	-0.516208	0.192	0.261	1.77093e-11	TPPP3
CASP1	2.23516e-72	-0.516405	0.713	0.823	8.10313e-68	CASP1
IL10RB	2.005e-26	-0.516428	0.268	0.367	7.26874e-22	IL10RB
CD74	7.16757e-119	-0.518156	0.988	0.987	2.59846e-114	CD74
ACO2	1.29957e-30	-0.518898	0.199	0.307	4.71132e-26	ACO2
SIRPB1	1.41896e-13	-0.519416	0.252	0.31	5.14416e-09	SIRPB1
SF3A2	4.17772e-32	-0.52211	0.257	0.368	1.51455e-27	SF3A2
INSIG1	3.03325e-58	-0.52396	0.489	0.64	1.09965e-53	INSIG1
M6PR	5.29812e-57	-0.524047	0.487	0.641	1.92073e-52	M6PR
TMEM11	2.28462e-21	-0.524411	0.186	0.266	8.28242e-17	TMEM11
AC119396.1	3.90057e-31	-0.524654	0.161	0.262	1.41407e-26	AC119396.1
ALDH9A1	9.88662e-14	-0.525166	0.202	0.26	3.5842e-09	ALDH9A1
DEDD2	8.8403e-21	-0.526519	0.356	0.431	3.20487e-16	DEDD2
RPS6KA1	3.76101e-34	-0.527585	0.408	0.518	1.36348e-29	RPS6KA1
MS4A7	4.40218e-94	-0.528828	0.843	0.933	1.59592e-89	MS4A7
RGS2	8.35505e-57	-0.52951	0.488	0.643	3.02895e-52	RGS2
PSMC4	3.65793e-31	-0.530568	0.328	0.434	1.32611e-26	PSMC4
MAD1L1	1.49303e-26	-0.531976	0.223	0.318	5.41267e-22	MAD1L1
MAPKAPK3	8.393e-63	-0.534208	0.633	0.749	3.04271e-58	MAPKAPK3
C5AR1	1.52559e-60	-0.534354	0.69	0.785	5.53072e-56	C5AR1
TBC1D8	4.7723e-24	-0.534546	0.363	0.451	1.7301e-19	TBC1D8
WAS	9.6316e-82	-0.538275	0.662	0.782	3.49174e-77	WAS
FLI1	2.28634e-34	-0.538611	0.442	0.541	8.28868e-30	FLI1
FGD3	1.37734e-32	-0.54087	0.344	0.453	4.99329e-28	FGD3
PABPC1	4.62462e-192	-0.543576	0.968	0.992	1.67656e-187	PABPC1
PSAP	6.6642e-245	-0.546197	0.991	0.999	2.41597e-240	PSAP
AC090559.1	1.43703e-46	-0.547506	0.27	0.42	5.20967e-42	AC090559.1
CYB5R3	1.96092e-30	-0.550116	0.325	0.426	7.10891e-26	CYB5R3
TRAF3IP3	1.05093e-44	-0.552918	0.442	0.566	3.80994e-40	TRAF3IP3
HSPA8	1.95278e-106	-0.553055	0.778	0.881	7.07943e-102	HSPA8
CD244	1.24857e-22	-0.555805	0.184	0.267	4.52645e-18	CD244
CYTIP	4.92974e-71	-0.556488	0.597	0.736	1.78718e-66	CYTIP
PECAM1	6.94253e-36	-0.556488	0.731	0.747	2.51687e-31	PECAM1
CNPPD1	5.14432e-39	-0.55677	0.349	0.469	1.86497e-34	CNPPD1
NEDD9	7.84618e-18	-0.557511	0.282	0.353	2.84448e-13	NEDD9
C11orf21	4.87552e-38	-0.561028	0.34	0.464	1.76752e-33	C11orf21
TUBB	1.79739e-63	-0.561271	0.618	0.721	6.51609e-59	TUBB
GPI	1.47214e-49	-0.562975	0.511	0.623	5.33694e-45	GPI
RFTN1	3.09032e-15	-0.563889	0.255	0.318	1.12033e-10	RFTN1
HMOX1	8.28339e-68	-0.564685	0.692	0.791	3.00298e-63	HMOX1
LRRC25	7.93142e-106	-0.56659	0.728	0.847	2.87538e-101	LRRC25
TUBA4A	6.92505e-25	-0.568356	0.246	0.336	2.51054e-20	TUBA4A
CD300LF	7.7204e-45	-0.57291	0.407	0.535	2.79888e-40	CD300LF
PSMB10	7.95817e-72	-0.579152	0.543	0.69	2.88507e-67	PSMB10
FCGR3A	1.98619e-126	-0.580216	0.89	0.974	7.20055e-122	FCGR3A
MTHFS	1.96749e-30	-0.581699	0.257	0.36	7.13276e-26	MTHFS
RASSF5	6.04797e-30	-0.582138	0.554	0.64	2.19257e-25	RASSF5
ARL2BP	1.48052e-32	-0.582865	0.148	0.256	5.36732e-28	ARL2BP
AAMP	1.38768e-32	-0.586151	0.307	0.411	5.03075e-28	AAMP
PTPN6	2.15261e-140	-0.586305	0.824	0.913	7.80386e-136	PTPN6
TMEM179B	2.49279e-49	-0.590054	0.372	0.513	9.0371e-45	TMEM179B
RIN1	1.28433e-20	-0.596389	0.196	0.272	4.65608e-16	RIN1
EEF2	3.76609e-198	-0.598248	0.906	0.967	1.36532e-193	EEF2
MT-ND4L	1.55559e-117	-0.600303	0.856	0.864	5.63948e-113	MT-ND4L
SPSB3	1.63741e-50	-0.601675	0.162	0.309	5.93612e-46	SPSB3
SOD1	1.24003e-83	-0.602676	0.6	0.756	4.49549e-79	SOD1
HLA-C	4.93848e-249	-0.606187	0.971	0.989	1.79035e-244	HLA-C
TNFSF13	1.17172e-61	-0.606745	0.269	0.454	4.24782e-57	TNFSF13
AHNAK	4.08987e-34	-0.607676	0.854	0.896	1.4827e-29	AHNAK
DCXR	2.47429e-43	-0.611712	0.261	0.395	8.97004e-39	DCXR
CD68	5.94414e-99	-0.612095	0.792	0.777	2.15493e-94	CD68
RAC2	1.50992e-134	-0.613203	0.754	0.864	5.47393e-130	RAC2
BIN2	4.74784e-98	-0.615698	0.686	0.832	1.72124e-93	BIN2
ABI3	6.00472e-76	-0.617939	0.595	0.733	2.17689e-71	ABI3
CUX1	9.58251e-101	-0.61964	0.625	0.787	3.47395e-96	CUX1
EVL	2.10656e-69	-0.621583	0.505	0.666	7.63692e-65	EVL
CCNI	9.39808e-182	-0.623505	0.816	0.927	3.40709e-177	CCNI
SF3A1	2.04858e-37	-0.623621	0.314	0.425	7.42673e-33	SF3A1
ILK	1.33201e-52	-0.624914	0.234	0.391	4.82895e-48	ILK
SH2D3C	1.31175e-42	-0.629634	0.346	0.473	4.75549e-38	SH2D3C
CTSC	8.69057e-105	-0.629656	0.701	0.828	3.15059e-100	CTSC
TMEM176B	9.77373e-35	-0.632927	0.307	0.425	3.54327e-30	TMEM176B
CSF1R	4.7896e-98	-0.639534	0.778	0.88	1.73637e-93	CSF1R
SERPINA1	1.53177e-216	-0.640337	0.918	0.968	5.55312e-212	SERPINA1
SELPLG	8.2442e-102	-0.642974	0.632	0.788	2.98877e-97	SELPLG
NAAA	1.3841e-82	-0.645294	0.609	0.747	5.01776e-78	NAAA
PILRA	8.13969e-134	-0.645698	0.736	0.857	2.95088e-129	PILRA
UNC119	4.46797e-88	-0.649141	0.573	0.732	1.61977e-83	UNC119
TBC1D10C	6.65159e-49	-0.650418	0.359	0.496	2.4114e-44	TBC1D10C
TBC1D10A	8.55594e-28	-0.65105	0.159	0.251	3.10178e-23	TBC1D10A
SMIM25	1.24892e-81	-0.651413	0.666	0.752	4.52773e-77	SMIM25
ACAA1	4.49656e-68	-0.653195	0.344	0.528	1.63014e-63	ACAA1
TSPAN32	1.91779e-40	-0.653883	0.247	0.369	6.95256e-36	TSPAN32
CYFIP2	1.02516e-35	-0.65632	0.391	0.503	3.71652e-31	CYFIP2
SYNGR2	7.61631e-141	-0.657615	0.736	0.859	2.76114e-136	SYNGR2
SYTL1	1.05021e-61	-0.660276	0.402	0.558	3.80732e-57	SYTL1
CCT5	2.63504e-67	-0.661709	0.421	0.584	9.55282e-63	CCT5
POLD4	3.99252e-81	-0.670311	0.484	0.664	1.44741e-76	POLD4
TESC	5.70143e-55	-0.670854	0.43	0.575	2.06694e-50	TESC
PCBP2	2.62623e-136	-0.672458	0.723	0.828	9.52088e-132	PCBP2
CITED2	5.02746e-35	-0.673073	0.287	0.4	1.82261e-30	CITED2
NEURL1	3.84847e-31	-0.682237	0.292	0.394	1.39519e-26	NEURL1
HLA-E	4.89558e-239	-0.687483	0.953	0.991	1.7748e-234	HLA-E
RAB24	3.49256e-84	-0.688007	0.462	0.641	1.26616e-79	RAB24
NBPF10	1.73319e-35	-0.693387	0.328	0.449	6.28334e-31	NBPF10
CAT	8.19547e-66	-0.70996	0.437	0.578	2.97111e-61	CAT
PTP4A3	9.26586e-36	-0.7157	0.214	0.327	3.35915e-31	PTP4A3
SLC9A3R1	1.64732e-59	-0.718546	0.359	0.512	5.97203e-55	SLC9A3R1
IL16	6.84532e-44	-0.720234	0.248	0.38	2.48163e-39	IL16
SPN	8.52829e-92	-0.722241	0.626	0.805	3.09176e-87	SPN
ICAM2	1.39177e-82	-0.734984	0.37	0.559	5.04559e-78	ICAM2
CHST2	4.21353e-23	-0.73572	0.227	0.31	1.52753e-18	CHST2
CALML4	1.13654e-58	-0.745679	0.19	0.346	4.1203e-54	CALML4
LILRA2	5.50161e-80	-0.748838	0.548	0.679	1.9945e-75	LILRA2
TNFRSF8	2.36701e-35	-0.765007	0.187	0.297	8.58112e-31	TNFRSF8
SLC44A2	6.83231e-80	-0.766359	0.43	0.609	2.47692e-75	SLC44A2
PAPSS2	1.10573e-32	-0.780912	0.23	0.336	4.00859e-28	PAPSS2
ICAM3	1.38333e-119	-0.784457	0.497	0.711	5.01499e-115	ICAM3
RAB37	7.58011e-37	-0.78731	0.213	0.322	2.74802e-32	RAB37
RHOF	1.41668e-72	-0.787736	0.176	0.356	5.13587e-68	RHOF
ATP6V0C	9.58777e-147	-0.815826	0.555	0.768	3.47585e-142	ATP6V0C
RNASEK	1.56268e-102	-0.81698	0.394	0.595	5.66518e-98	RNASEK
LSP1	9.04501e-211	-0.836082	0.787	0.886	3.27909e-206	LSP1
MXD3	8.89434e-48	-0.840381	0.192	0.323	3.22447e-43	MXD3
HIST2H2AA4	1.15697e-31	-0.841867	0.214	0.324	4.19437e-27	HIST2H2AA4
SIGLEC10	1.47342e-97	-0.843865	0.567	0.732	5.34159e-93	SIGLEC10
ZNF217	2.71874e-38	-0.86027	0.276	0.388	9.85626e-34	ZNF217
CKB	1.27326e-52	-0.891985	0.305	0.447	4.61596e-48	CKB
ALDOA	8.57527e-267	-0.894277	0.661	0.93	3.10879e-262	ALDOA
CAP1	1.04296e-225	-0.904286	0.631	0.891	3.78106e-221	CAP1
EEF1G	5.85505e-100	-0.911634	0.307	0.522	2.12263e-95	EEF1G
FCGR3B	1.22038e-72	-0.912144	0.202	0.39	4.42424e-68	FCGR3B
HLA-DRB5	4.57175e-169	-0.947435	0.676	0.837	1.6574e-164	HLA-DRB5
TUBA1B	4.01852e-167	-0.959294	0.426	0.717	1.45683e-162	TUBA1B
NAPSA	6.04087e-95	-0.961546	0.268	0.484	2.19e-90	NAPSA
FAM110A	2.36607e-125	-1.00418	0.491	0.684	8.57772e-121	FAM110A
PLD4	9.52124e-75	-1.13834	0.148	0.313	3.45173e-70	PLD4
HLA-DQA2	2.8593e-191	-1.46191	0.136	0.447	1.03658e-186	HLA-DQA2

## Sheet: CD4 T
	p_val	avg_log2FC	pct.1	pct.2	p_val_adj	gene
JUND	0	2.06819	0.393	0.175	0	JUND
FOS	0	1.9609	0.447	0.222	0	FOS
PPP1R15A	0	1.72328	0.429	0.294	0	PPP1R15A
CD69	0	1.6189	0.658	0.469	0	CD69
JUN	0	1.5835	0.617	0.424	0	JUN
NR4A2	0	1.46249	0.331	0.189	0	NR4A2
KLF6	0	1.45356	0.668	0.561	0	KLF6
NFKBIZ	0	1.35735	0.432	0.252	0	NFKBIZ
DUSP1	0	1.29857	0.512	0.374	0	DUSP1
TNFAIP3	0	1.21465	0.542	0.43	0	TNFAIP3
ZFP36	6.21107e-117	1.20805	0.604	0.616	2.2517e-112	ZFP36
SOCS3	0	1.19351	0.265	0.145	0	SOCS3
YPEL5	0	1.18613	0.492	0.384	0	YPEL5
NFKBIA	0	1.12241	0.703	0.667	0	NFKBIA
ZNF331	0	1.0669	0.308	0.204	0	ZNF331
BCL2	0	1.04949	0.307	0.2	0	BCL2
DDIT4	1.30513e-131	0.955124	0.345	0.293	4.7315e-127	DDIT4
XAF1	4.48149e-191	0.952823	0.286	0.213	1.62467e-186	XAF1
BTBD9	1.2908e-63	0.947578	0.254	0.215	4.67955e-59	BTBD9
TOB1	6.53129e-238	0.932215	0.322	0.243	2.36779e-233	TOB1
CYCS	0	0.928303	0.421	0.325	0	CYCS
BTG2	0	0.893005	0.475	0.392	0	BTG2
NEAT1	0	0.892733	0.519	0.439	0	NEAT1
SLC2A3	0	0.865957	0.497	0.382	0	SLC2A3
TUBA1A	2.6309e-188	0.861075	0.389	0.327	9.53781e-184	TUBA1A
GADD45B	4.15476e-71	0.85128	0.313	0.281	1.50622e-66	GADD45B
MYADM	2.46232e-111	0.837208	0.27	0.221	8.92666e-107	MYADM
WHAMM	6.51731e-226	0.812789	0.303	0.224	2.36272e-221	WHAMM
TSC22D3	1.82898e-103	0.802596	0.712	0.735	6.63059e-99	TSC22D3
MDM4	1.24364e-224	0.798302	0.28	0.2	4.50856e-220	MDM4
CCNL1	0	0.773335	0.564	0.471	0	CCNL1
REL	8.97327e-257	0.752859	0.366	0.278	3.25308e-252	REL
DNAJA1	1.67454e-247	0.749417	0.409	0.335	6.07071e-243	DNAJA1
DUSP2	8.95655e-99	0.749322	0.291	0.242	3.24702e-94	DUSP2
CHD1	1.11029e-276	0.735752	0.371	0.28	4.02514e-272	CHD1
KCNQ1OT1	2.61226e-161	0.734991	0.292	0.228	9.47023e-157	KCNQ1OT1
BTG1	0	0.732114	0.929	0.91	0	BTG1
DDX21	1.29586e-300	0.731005	0.428	0.336	4.69788e-296	DDX21
CREM	5.98218e-86	0.730047	0.261	0.216	2.16872e-81	CREM
STK17B	0	0.713213	0.666	0.562	0	STK17B
ISG15	7.28023e-127	0.707956	0.289	0.232	2.6393e-122	ISG15
SFPQ	6.60522e-298	0.706285	0.464	0.375	2.39459e-293	SFPQ
JUNB	0	0.702721	0.746	0.701	0	JUNB
SESN3	3.75598e-182	0.685327	0.285	0.211	1.36165e-177	SESN3
GPRIN3	3.3134e-137	0.684744	0.314	0.253	1.20121e-132	GPRIN3
PNRC1	0	0.67888	0.789	0.754	0	PNRC1
APOL6	8.56538e-134	0.671528	0.272	0.212	3.10521e-129	APOL6
HNRNPH1	1.16191e-218	0.666202	0.432	0.361	4.21227e-214	HNRNPH1
MARCH6	3.22866e-157	0.658464	0.294	0.227	1.17049e-152	MARCH6
DDX3X	7.35555e-209	0.657415	0.418	0.342	2.66661e-204	DDX3X
IL6ST	1.30698e-280	0.649418	0.464	0.371	4.73821e-276	IL6ST
SMAP2	3.06865e-208	0.645854	0.297	0.217	1.11248e-203	SMAP2
H3F3B	0	0.631948	0.929	0.922	0	H3F3B
SAT1	1.96019e-126	0.63116	0.49	0.45	7.10627e-122	SAT1
BCAS2	1.25177e-129	0.619968	0.322	0.267	4.53805e-125	BCAS2
EIF2AK2	1.14755e-116	0.611828	0.258	0.202	4.16021e-112	EIF2AK2
PTGER4	1.01486e-89	0.611134	0.256	0.208	3.67919e-85	PTGER4
RNF213	2.61033e-187	0.608788	0.555	0.503	9.46324e-183	RNF213
RICTOR	5.83293e-111	0.588143	0.251	0.196	2.11461e-106	RICTOR
HIF1A	2.64554e-144	0.588062	0.356	0.293	9.59087e-140	HIF1A
GNAS	1.00312e-237	0.587628	0.478	0.402	3.63662e-233	GNAS
CYLD	1.80629e-144	0.582237	0.456	0.399	6.54834e-140	CYLD
ARID5A	4.6961e-29	0.576063	0.324	0.314	1.70248e-24	ARID5A
NKTR	4.84394e-123	0.56551	0.399	0.349	1.75607e-118	NKTR
DHX36	1.36937e-119	0.563922	0.254	0.197	4.96439e-115	DHX36
CLK1	1.31758e-110	0.562247	0.348	0.296	4.77662e-106	CLK1
TSPYL1	1.5376e-114	0.560721	0.285	0.231	5.57426e-110	TSPYL1
TSPYL2	9.62131e-93	0.558673	0.283	0.235	3.48801e-88	TSPYL2
RANBP2	7.28175e-114	0.555967	0.294	0.238	2.63985e-109	RANBP2
TRA2A	2.07588e-96	0.546795	0.302	0.254	7.52568e-92	TRA2A
MALAT1	9.94295e-226	0.546045	1	1	3.60462e-221	MALAT1
KMT2A	3.15775e-128	0.543735	0.321	0.26	1.14478e-123	KMT2A
DNAJB1	3.15124e-22	0.542273	0.541	0.558	1.14242e-17	DNAJB1
RNMT	1.38477e-96	0.538381	0.284	0.233	5.02022e-92	RNMT
TRA2B	1.90314e-107	0.535388	0.467	0.432	6.89945e-103	TRA2B
HSP90AA1	0	0.533438	0.789	0.78	0	HSP90AA1
CRYBG1	8.64087e-84	0.53136	0.25	0.203	3.13258e-79	CRYBG1
SNHG7	2.14182e-119	0.526771	0.264	0.206	7.76473e-115	SNHG7
SRRM2	2.50498e-234	0.523794	0.501	0.421	9.08132e-230	SRRM2
AAK1	3.68657e-167	0.523444	0.442	0.38	1.33649e-162	AAK1
KLF2	5.1154e-64	0.520054	0.495	0.477	1.85448e-59	KLF2
CCND2	1.54702e-36	0.517765	0.262	0.237	5.6084e-32	CCND2
PTP4A2	8.11547e-89	0.517435	0.341	0.297	2.9421e-84	PTP4A2
JMJD1C	1.82814e-115	0.512525	0.344	0.288	6.62754e-111	JMJD1C
SMARCA2	1.3951e-72	0.511444	0.253	0.21	5.05767e-68	SMARCA2
WAC	9.94759e-85	0.50928	0.273	0.226	3.6063e-80	WAC
BIRC6	1.72865e-71	0.508598	0.25	0.207	6.26689e-67	BIRC6
CNOT6L	7.8848e-87	0.50773	0.286	0.238	2.85848e-82	CNOT6L
SMG1	4.98931e-178	0.503332	0.527	0.471	1.80877e-173	SMG1
TNRC6B	1.863e-246	0.503005	0.588	0.528	6.75395e-242	TNRC6B
SMCHD1	3.45962e-234	0.501055	0.591	0.527	1.25422e-229	SMCHD1
TSHZ2	1.85449e-70	0.5	0.253	0.211	6.72309e-66	TSHZ2
SOD2	1.3035e-79	0.499655	0.357	0.315	4.72559e-75	SOD2
KMT2C	8.95159e-96	0.49884	0.282	0.23	3.24522e-91	KMT2C
YTHDC1	3.57515e-109	0.496771	0.348	0.295	1.2961e-104	YTHDC1
CREBRF	5.23572e-97	0.495616	0.268	0.216	1.89811e-92	CREBRF
G3BP2	5.60192e-120	0.494999	0.426	0.377	2.03086e-115	G3BP2
ADGRE5	1.69093e-29	0.492801	0.343	0.326	6.13013e-25	ADGRE5
SYNE2	3.55054e-120	0.490865	0.459	0.408	1.28718e-115	SYNE2
USP34	9.60507e-80	0.489555	0.275	0.228	3.48213e-75	USP34
RHOH	9.23911e-91	0.487922	0.506	0.484	3.34946e-86	RHOH
MACF1	1.27759e-140	0.486628	0.468	0.409	4.63165e-136	MACF1
BCL11B	3.30986e-101	0.484935	0.36	0.309	1.19993e-96	BCL11B
WNK1	4.41899e-109	0.484263	0.285	0.228	1.60202e-104	WNK1
DNMT3A	1.66163e-75	0.483865	0.295	0.252	6.0239e-71	DNMT3A
BIRC3	4.33087e-119	0.479094	0.4	0.345	1.57007e-114	BIRC3
SATB1	3.90677e-107	0.476898	0.415	0.366	1.41632e-102	SATB1
DNAJB14	9.34778e-76	0.471848	0.287	0.242	3.38885e-71	DNAJB14
CLDN11	9.49954e-19	0.471046	0.576	0.637	3.44387e-14	CLDN11
ATM	7.55112e-107	0.470872	0.475	0.431	2.73751e-102	ATM
FAM177A1	1.14209e-54	0.47067	0.341	0.307	4.14041e-50	FAM177A1
STK17A	3.37025e-117	0.467811	0.459	0.412	1.22182e-112	STK17A
KDM2A	6.88889e-98	0.466087	0.291	0.238	2.49743e-93	KDM2A
FAM133B	1.47117e-47	0.465871	0.283	0.251	5.33342e-43	FAM133B
ETS1	2.49409e-103	0.465295	0.536	0.504	9.04183e-99	ETS1
ANKRD11	4.49441e-70	0.46515	0.259	0.216	1.62936e-65	ANKRD11
FKBP5	1.90538e-67	0.464865	0.27	0.229	6.90756e-63	FKBP5
STAT3	5.44824e-136	0.464763	0.49	0.433	1.97515e-131	STAT3
DDX24	6.14418e-178	0.46403	0.595	0.554	2.22745e-173	DDX24
RSRC2	4.25252e-100	0.462029	0.387	0.34	1.54167e-95	RSRC2
PPP1CB	3.17146e-82	0.457207	0.332	0.288	1.14975e-77	PPP1CB
ARL4C	5.69172e-113	0.454747	0.47	0.429	2.06342e-108	ARL4C
PCGF5	2.11229e-48	0.452981	0.253	0.221	7.6577e-44	PCGF5
CCNH	1.4805e-63	0.448727	0.258	0.217	5.36726e-59	CCNH
USP36	8.72546e-54	0.447284	0.303	0.268	3.16324e-49	USP36
GNAI2	1.56984e-70	0.443356	0.287	0.245	5.69115e-66	GNAI2
ADAR	3.81597e-93	0.440255	0.448	0.399	1.3834e-88	ADAR
TLN1	1.58369e-37	0.437158	0.255	0.226	5.74136e-33	TLN1
SET	3.23401e-70	0.436158	0.396	0.367	1.17242e-65	SET
AFF4	1.469e-57	0.434998	0.258	0.219	5.32555e-53	AFF4
AKAP9	2.3976e-79	0.432192	0.314	0.267	8.69202e-75	AKAP9
FAM126B	4.53329e-72	0.428453	0.306	0.261	1.64345e-67	FAM126B
STAG2	3.06333e-51	0.423979	0.272	0.237	1.11055e-46	STAG2
GTF2B	9.01136e-22	0.422345	0.263	0.25	3.26689e-17	GTF2B
NFE2L2	4.91449e-49	0.419567	0.252	0.218	1.78165e-44	NFE2L2
MTRNR2L8	8.58023e-89	0.419118	0.867	0.87	3.11059e-84	MTRNR2L8
MZT2B	3.67442e-74	0.414722	0.286	0.242	1.33209e-69	MZT2B
ZBTB20	7.78203e-45	0.413989	0.373	0.349	2.82122e-40	ZBTB20
DYNC1H1	2.45782e-68	0.412537	0.313	0.269	8.91034e-64	DYNC1H1
CHD3	1.37789e-56	0.411581	0.279	0.24	4.99526e-52	CHD3
NF1	3.55792e-39	0.410388	0.294	0.267	1.28985e-34	NF1
UTRN	3.22849e-65	0.410188	0.324	0.283	1.17043e-60	UTRN
SPG7	1.13501e-46	0.409308	0.267	0.233	4.11473e-42	SPG7
VPS13C	6.22395e-62	0.408332	0.306	0.265	2.25637e-57	VPS13C
BBX	6.47947e-47	0.407463	0.278	0.245	2.349e-42	BBX
SELENOK	4.7884e-30	0.405858	0.388	0.378	1.73594e-25	SELENOK
BPTF	1.21938e-67	0.403663	0.331	0.289	4.42063e-63	BPTF
KAT6A	9.58526e-36	0.403318	0.288	0.26	3.47495e-31	KAT6A
ICOS	3.41219e-33	0.402203	0.276	0.253	1.23702e-28	ICOS
PRPF4B	8.32027e-45	0.397897	0.327	0.297	3.01635e-40	PRPF4B
SRSF7	7.42717e-70	0.397139	0.594	0.584	2.69257e-65	SRSF7
RBBP6	7.69258e-44	0.396415	0.296	0.264	2.78879e-39	RBBP6
RELB	1.70605e-42	0.394009	0.254	0.222	6.18493e-38	RELB
CD55	8.90932e-69	0.3933	0.409	0.374	3.2299e-64	CD55
PLAC8	9.89726e-43	0.393106	0.306	0.277	3.58805e-38	PLAC8
IQGAP1	9.86703e-50	0.392165	0.334	0.3	3.5771e-45	IQGAP1
PPP2R5C	8.71874e-75	0.391938	0.458	0.429	3.1608e-70	PPP2R5C
MX1	7.14283e-107	0.391204	0.27	0.211	2.58949e-102	MX1
ARF6	3.21577e-63	0.391119	0.314	0.274	1.16581e-58	ARF6
HIST1H1E	2.37113e-53	0.389933	0.301	0.263	8.59607e-49	HIST1H1E
HSPA5	3.33587e-54	0.389101	0.53	0.517	1.20935e-49	HSPA5
FNBP1	6.79731e-84	0.388625	0.399	0.354	2.46423e-79	FNBP1
PRRC2C	3.32629e-194	0.387224	0.699	0.665	1.20588e-189	PRRC2C
MYCBP2	1.54954e-56	0.383577	0.372	0.337	5.61756e-52	MYCBP2
ATF4	2.02635e-36	0.381224	0.275	0.247	7.34612e-32	ATF4
HNRNPU	2.47885e-143	0.379444	0.638	0.605	8.98658e-139	HNRNPU
FAM107B	3.04302e-61	0.378815	0.359	0.323	1.10319e-56	FAM107B
OGA	2.24956e-35	0.376706	0.296	0.268	8.15534e-31	OGA
PAG1	4.48377e-23	0.376018	0.324	0.307	1.6255e-18	PAG1
HNRNPL	3.89803e-67	0.374916	0.39	0.352	1.41315e-62	HNRNPL
CHD2	1.59413e-63	0.374749	0.428	0.394	5.77919e-59	CHD2
EIF5	1.50846e-82	0.373255	0.523	0.494	5.46864e-78	EIF5
PCSK7	2.95544e-39	0.372939	0.292	0.264	1.07143e-34	PCSK7
SBDS	2.21352e-65	0.371615	0.453	0.425	8.02468e-61	SBDS
RBM39	1.17842e-162	0.371289	0.693	0.669	4.27212e-158	RBM39
YME1L1	9.7383e-40	0.362313	0.34	0.313	3.53043e-35	YME1L1
DDX17	1.59139e-51	0.362221	0.515	0.508	5.76926e-47	DDX17
PHC3	7.70151e-33	0.36144	0.279	0.251	2.79203e-28	PHC3
ELF1	5.24682e-67	0.360297	0.515	0.498	1.90213e-62	ELF1
RNF125	1.75102e-47	0.358702	0.302	0.269	6.34796e-43	RNF125
CELF2	3.29889e-67	0.357327	0.504	0.481	1.19595e-62	CELF2
HSPD1	1.98942e-30	0.35526	0.37	0.356	7.21224e-26	HSPD1
SPTBN1	1.49159e-26	0.353253	0.276	0.252	5.40747e-22	SPTBN1
PCM1	2.61654e-44	0.35289	0.337	0.306	9.48574e-40	PCM1
ARID5B	9.52901e-140	0.352711	0.8	0.838	3.45455e-135	ARID5B
PNN	1.65989e-45	0.352234	0.404	0.382	6.0176e-41	PNN
XBP1	3.22586e-50	0.351331	0.382	0.351	1.16947e-45	XBP1
HNRNPD	4.56033e-31	0.34913	0.286	0.262	1.65326e-26	HNRNPD
CD28	9.16831e-36	0.348474	0.307	0.28	3.32379e-31	CD28
SMAD2	5.19443e-44	0.34581	0.371	0.343	1.88314e-39	SMAD2
MBNL1	4.07538e-136	0.344077	0.738	0.717	1.47745e-131	MBNL1
PHF3	6.80127e-53	0.3427	0.386	0.35	2.46566e-48	PHF3
NAP1L1	1.0894e-127	0.340912	0.615	0.592	3.94941e-123	NAP1L1
GPBP1	1.892e-38	0.340387	0.382	0.359	6.85908e-34	GPBP1
MCL1	8.70873e-61	0.339195	0.495	0.467	3.15717e-56	MCL1
AKAP13	2.60628e-66	0.339104	0.46	0.426	9.44855e-62	AKAP13
RORA	4.20874e-34	0.338964	0.362	0.339	1.52579e-29	RORA
DCP1A	7.89462e-34	0.336378	0.263	0.236	2.86204e-29	DCP1A
AMD1	2.26666e-24	0.336032	0.251	0.229	8.2173e-20	AMD1
IKZF1	2.13964e-79	0.335739	0.577	0.547	7.75682e-75	IKZF1
KTN1	1.10042e-50	0.332756	0.378	0.345	3.98933e-46	KTN1
IFI16	1.51362e-20	0.33253	0.305	0.289	5.48733e-16	IFI16
AC044849.1	6.18859e-22	0.330763	0.437	0.433	2.24355e-17	AC044849.1
THUMPD1	3.50934e-17	0.330563	0.257	0.242	1.27224e-12	THUMPD1
SECISBP2	7.40269e-23	0.329965	0.333	0.317	2.6837e-18	SECISBP2
DOCK10	2.36079e-36	0.329935	0.333	0.304	8.55858e-32	DOCK10
ZNF688	6.11184e-31	0.329718	0.645	0.668	2.21573e-26	ZNF688
CFLAR	5.11794e-39	0.325447	0.409	0.387	1.85541e-34	CFLAR
JAK3	1.29499e-33	0.325257	0.304	0.276	4.69474e-29	JAK3
SRSF11	1.68597e-42	0.322383	0.516	0.506	6.11215e-38	SRSF11
MZT2A	5.01191e-43	0.321532	0.295	0.263	1.81697e-38	MZT2A
DDX6	4.23605e-70	0.318379	0.52	0.492	1.53569e-65	DDX6
LNPEP	2.1058e-16	0.313865	0.277	0.261	7.63416e-12	LNPEP
USP15	4.53802e-50	0.312076	0.457	0.431	1.64517e-45	USP15
DOCK8	1.43523e-20	0.311636	0.31	0.291	5.20314e-16	DOCK8
AC106820.2	5.26572e-11	0.311104	0.305	0.3	1.90898e-06	AC106820.2
OXNAD1	4.9225e-26	0.310213	0.335	0.315	1.78455e-21	OXNAD1
YY1	1.64004e-28	0.30926	0.271	0.246	5.94563e-24	YY1
TUT4	8.70058e-19	0.309019	0.289	0.272	3.15422e-14	TUT4
PPM1K	4.56574e-18	0.308903	0.256	0.239	1.65522e-13	PPM1K
HERC1	3.76289e-18	0.308367	0.262	0.243	1.36416e-13	HERC1
RSRP1	1.17282e-12	0.306994	0.49	0.499	4.25183e-08	RSRP1
KHDRBS1	7.0414e-46	0.306134	0.351	0.317	2.55272e-41	KHDRBS1
UGP2	3.37672e-12	0.304322	0.274	0.264	1.22416e-07	UGP2
DDX18	3.73637e-36	0.302076	0.395	0.371	1.35454e-31	DDX18
USP16	2.23458e-17	0.29802	0.283	0.268	8.10101e-13	USP16
BRD4	1.90692e-28	0.296093	0.259	0.233	6.91315e-24	BRD4
PIM2	7.06006e-27	0.294862	0.419	0.404	2.55948e-22	PIM2
KAT7	1.00473e-16	0.292365	0.44	0.439	3.64243e-12	KAT7
ITSN2	4.65779e-25	0.292286	0.322	0.299	1.68859e-20	ITSN2
ZNF292	2.39725e-26	0.291882	0.329	0.308	8.69076e-22	ZNF292
PIK3R1	5.61419e-30	0.289879	0.401	0.381	2.03531e-25	PIK3R1
CYBA	7.57499e-27	0.289366	0.514	0.52	2.74616e-22	CYBA
SP100	2.00236e-34	0.286923	0.474	0.458	7.25914e-30	SP100
DNAJB6	2.19095e-14	0.28592	0.32	0.31	7.94284e-10	DNAJB6
CMTM6	2.80884e-10	0.285117	0.268	0.259	1.01829e-05	CMTM6
RPS2	7.15163e-299	0.284433	0.952	0.969	2.59268e-294	RPS2
MT-ND4	2.8931e-29	0.283613	0.915	0.95	1.04884e-24	MT-ND4
MOB1A	7.54684e-13	0.280972	0.28	0.267	2.73596e-08	MOB1A
YIPF4	3.53282e-14	0.280768	0.302	0.289	1.28075e-09	YIPF4
ROCK1	1.32895e-21	0.280716	0.314	0.295	4.81783e-17	ROCK1
ARID4B	1.19193e-35	0.280183	0.482	0.467	4.3211e-31	ARID4B
MAPK1IP1L	9.50007e-20	0.278946	0.372	0.361	3.44406e-15	MAPK1IP1L
TGOLN2	1.07541e-14	0.278859	0.349	0.337	3.89868e-10	TGOLN2
BRWD1	9.68799e-18	0.278428	0.278	0.261	3.51219e-13	BRWD1
TRBC2	4.10568e-11	0.277509	0.519	0.533	1.48843e-06	TRBC2
BAZ2A	4.52873e-15	0.273154	0.262	0.245	1.6418e-10	BAZ2A
WTAP	1.79644e-17	0.272715	0.303	0.287	6.51262e-13	WTAP
RBMS1	1.59391e-14	0.272536	0.293	0.279	5.77842e-10	RBMS1
SRSF3	3.16562e-35	0.270931	0.512	0.51	1.14763e-30	SRSF3
PTPN1	2.0751e-10	0.270123	0.261	0.251	7.52286e-06	PTPN1
ZC3HAV1	1.07629e-12	0.26954	0.467	0.467	3.90188e-08	ZC3HAV1
ZFP36L2	6.38057e-45	0.268974	0.79	0.809	2.31315e-40	ZFP36L2
SCAF11	3.54057e-34	0.267993	0.434	0.411	1.28356e-29	SCAF11
SCYL3	1.58648e-14	0.267443	0.472	0.481	5.75147e-10	SCYL3
ASH1L	9.28598e-20	0.266662	0.303	0.283	3.36644e-15	ASH1L
EIF1AX	1.4492e-19	0.26576	0.326	0.309	5.25379e-15	EIF1AX
SNRNP70	1.71772e-18	0.265335	0.296	0.279	6.22725e-14	SNRNP70
RBM6	6.47044e-09	0.26499	0.287	0.279	0.000234573	RBM6
CENPC	4.11795e-11	0.263097	0.266	0.254	1.49288e-06	CENPC
CDC42	8.92102e-84	0.262234	0.65	0.653	3.23414e-79	CDC42
RPL23	2.61877e-151	0.260922	0.81	0.83	9.49383e-147	RPL23
NCOR1	9.52138e-21	0.258979	0.412	0.4	3.45179e-16	NCOR1
NOP58	5.78447e-16	0.256283	0.375	0.367	2.09704e-11	NOP58
IRF1	8.40477e-29	0.256039	0.504	0.493	3.04698e-24	IRF1
MTRNR2L1	1.5262e-62	0.254545	0.794	0.798	5.53293e-58	MTRNR2L1
CCDC59	1.74773e-15	0.254544	0.302	0.288	6.33605e-11	CCDC59
ACTR2	1.79784e-16	0.254265	0.41	0.402	6.51772e-12	ACTR2
FOXN3	1.23985e-17	0.254155	0.3	0.282	4.49481e-13	FOXN3
PSIP1	8.94044e-31	0.251626	0.451	0.435	3.24118e-26	PSIP1
MTPN	4.88101e-12	0.250084	0.271	0.258	1.76951e-07	MTPN
HINT1	0	-0.250802	0.772	0.87	0	HINT1
LTB	0	-0.251243	0.852	0.905	0	LTB
ARHGDIA	2.88513e-159	-0.251451	0.4	0.499	1.04595e-154	ARHGDIA
GIMAP5	2.07147e-126	-0.251575	0.194	0.267	7.50969e-122	GIMAP5
RPSA	0	-0.251941	0.912	0.97	0	RPSA
UBA52	0	-0.251952	0.908	0.966	0	UBA52
RAC2	2.18651e-247	-0.252172	0.674	0.784	7.92675e-243	RAC2
EID1	5.03362e-179	-0.252174	0.401	0.507	1.82484e-174	EID1
MLF2	1.74074e-114	-0.252187	0.21	0.278	6.31069e-110	MLF2
EEF1B2	0	-0.252774	0.879	0.953	0	EEF1B2
MRPL57	6.26263e-116	-0.252815	0.263	0.336	2.27039e-111	MRPL57
MTRNR2L12	0	-0.254078	0.978	0.994	0	MTRNR2L12
SSR4	1.09757e-224	-0.25446	0.539	0.655	3.97902e-220	SSR4
CTSC	6.59627e-73	-0.254658	0.206	0.257	2.39134e-68	CTSC
SYTL1	1.33097e-114	-0.255039	0.266	0.338	4.82518e-110	SYTL1
ZAP70	2.04461e-187	-0.256418	0.36	0.466	7.41234e-183	ZAP70
ACTB	0	-0.256611	0.949	0.975	0	ACTB
RPL8	0	-0.256651	0.957	0.987	0	RPL8
DPP7	3.45073e-142	-0.256676	0.337	0.425	1.25099e-137	DPP7
SEC61B	4.82039e-154	-0.25706	0.391	0.487	1.74754e-149	SEC61B
UBE2L6	4.24492e-130	-0.257901	0.238	0.315	1.53891e-125	UBE2L6
CD27	2.81851e-112	-0.257921	0.316	0.391	1.02179e-107	CD27
CCNI	0	-0.258407	0.774	0.888	0	CCNI
PSMF1	5.24346e-111	-0.259104	0.225	0.294	1.90091e-106	PSMF1
B2M	0	-0.259138	0.997	0.999	0	B2M
DENND2D	3.24203e-126	-0.261368	0.23	0.304	1.17533e-121	DENND2D
TRAF3IP3	9.08779e-199	-0.262279	0.517	0.618	3.2946e-194	TRAF3IP3
UBXN1	4.86251e-227	-0.262357	0.54	0.658	1.76281e-222	UBXN1
RPS23	0	-0.263452	0.95	0.983	0	RPS23
LINC00623	3.15561e-91	-0.263587	0.2	0.259	1.14401e-86	LINC00623
RPLP0	0	-0.264168	0.943	0.983	0	RPLP0
MAF1	2.81027e-105	-0.264288	0.244	0.311	1.01881e-100	MAF1
TAGLN2	1.51458e-226	-0.264796	0.636	0.744	5.49082e-222	TAGLN2
SLC25A6	0	-0.265346	0.749	0.859	0	SLC25A6
CD52	0	-0.265412	0.791	0.879	0	CD52
TPT1	0	-0.265461	0.981	0.994	0	TPT1
TMED2	1.65041e-116	-0.26548	0.265	0.337	5.98323e-112	TMED2
WASHC1	5.00131e-129	-0.265929	0.278	0.358	1.81312e-124	WASHC1
RPL32	0	-0.266433	0.963	0.985	0	RPL32
NDUFS7	3.4194e-117	-0.267294	0.212	0.282	1.23963e-112	NDUFS7
PDCD6	1.25949e-135	-0.267791	0.262	0.342	4.56604e-131	PDCD6
FAM102A	2.13636e-88	-0.267891	0.197	0.253	7.74495e-84	FAM102A
RPS14	0	-0.268209	0.971	0.992	0	RPS14
C12orf57	1.62108e-294	-0.268907	0.678	0.795	5.87691e-290	C12orf57
UXT	1.01992e-227	-0.269948	0.52	0.638	3.6975e-223	UXT
SNX17	4.44682e-127	-0.270756	0.209	0.281	1.61211e-122	SNX17
LCK	3.78389e-250	-0.271218	0.551	0.675	1.37177e-245	LCK
SEPT9	5.37565e-224	-0.271945	0.553	0.668	1.94883e-219	SEPT9
NACA	0	-0.272644	0.922	0.969	0	NACA
SELENOH	6.06598e-176	-0.272662	0.376	0.476	2.1991e-171	SELENOH
ARRB2	1.047e-130	-0.273328	0.295	0.376	3.7957e-126	ARRB2
PKM	5.18281e-223	-0.273988	0.481	0.595	1.87892e-218	PKM
SF3A2	2.16785e-145	-0.274081	0.27	0.356	7.8591e-141	SF3A2
EIF3G	4.61482e-247	-0.274727	0.567	0.685	1.67301e-242	EIF3G
GPX4	2.52828e-224	-0.274791	0.493	0.61	9.16578e-220	GPX4
MIF	0	-0.276251	0.593	0.748	0	MIF
PPP1R18	1.05697e-136	-0.276422	0.273	0.354	3.83184e-132	PPP1R18
SUN2	1.81817e-106	-0.276606	0.252	0.319	6.59142e-102	SUN2
GORASP2	1.87852e-121	-0.276765	0.188	0.256	6.81019e-117	GORASP2
SYPL1	6.974e-105	-0.27709	0.197	0.26	2.52829e-100	SYPL1
PDCD4	6.90679e-60	-0.277148	0.444	0.497	2.50392e-55	PDCD4
TRABD	1.18591e-134	-0.277178	0.266	0.346	4.29929e-130	TRABD
HSD17B11	5.45558e-106	-0.277324	0.231	0.297	1.97781e-101	HSD17B11
PSME1	3.54663e-259	-0.278035	0.633	0.747	1.28576e-254	PSME1
RPS3	0	-0.278057	0.969	0.994	0	RPS3
APRT	2.63252e-233	-0.279641	0.537	0.653	9.54367e-229	APRT
SELPLG	5.36198e-203	-0.281208	0.328	0.436	1.94388e-198	SELPLG
RPL15	0	-0.282185	0.932	0.974	0	RPL15
ZNF428	3.27919e-113	-0.282319	0.189	0.254	1.18881e-108	ZNF428
PRMT1	2.17774e-108	-0.282598	0.197	0.261	7.89496e-104	PRMT1
ITGB2	6.19751e-179	-0.282875	0.501	0.602	2.24678e-174	ITGB2
GPSM3	2.25429e-301	-0.282931	0.641	0.76	8.17246e-297	GPSM3
PPP6C	1.23966e-127	-0.283291	0.212	0.284	4.49415e-123	PPP6C
LDLRAP1	1.63794e-148	-0.284201	0.264	0.348	5.93802e-144	LDLRAP1
MT-ND6	1.2536e-208	-0.284711	0.613	0.728	4.54467e-204	MT-ND6
PYURF	3.95672e-150	-0.289019	0.281	0.366	1.43443e-145	PYURF
SSR2	0	-0.289337	0.63	0.755	0	SSR2
CD74	2.03369e-199	-0.289967	0.614	0.726	7.37272e-195	CD74
TECR	2.42188e-201	-0.290324	0.366	0.473	8.78003e-197	TECR
MAT2B	2.61101e-182	-0.290754	0.316	0.416	9.46571e-178	MAT2B
EEF1D	0	-0.29076	0.87	0.948	0	EEF1D
SRPRA	1.81025e-126	-0.291388	0.232	0.305	6.56269e-122	SRPRA
PBXIP1	2.46066e-201	-0.292176	0.398	0.504	8.92064e-197	PBXIP1
RPL19	0	-0.292696	0.974	0.992	0	RPL19
AC119396.1	2.14471e-146	-0.292715	0.195	0.271	7.77522e-142	AC119396.1
EDF1	6.06351e-302	-0.292894	0.572	0.7	2.1982e-297	EDF1
EIF3F	0	-0.293281	0.689	0.81	0	EIF3F
RPL5	0	-0.294077	0.945	0.984	0	RPL5
VSIR	4.24855e-134	-0.294365	0.25	0.327	1.54023e-129	VSIR
AC243960.1	2.4944e-134	-0.294915	0.267	0.346	9.04297e-130	AC243960.1
POLD4	2.12908e-142	-0.295361	0.217	0.294	7.71857e-138	POLD4
ZYX	2.77483e-141	-0.295707	0.315	0.4	1.00596e-136	ZYX
FBL	7.67687e-202	-0.297925	0.395	0.503	2.78309e-197	FBL
RARRES3	5.24211e-207	-0.298657	0.463	0.573	1.90042e-202	RARRES3
CLIC1	4.89649e-152	-0.300732	0.392	0.483	1.77513e-147	CLIC1
RPS27A	0	-0.301044	0.955	0.987	0	RPS27A
ANXA6	4.90496e-217	-0.301238	0.373	0.482	1.7782e-212	ANXA6
RAB11B	8.44278e-144	-0.302305	0.228	0.307	3.06076e-139	RAB11B
TRBC1	3.20442e-197	-0.303537	0.304	0.406	1.1617e-192	TRBC1
OSTC	1.69449e-133	-0.304385	0.215	0.288	6.14304e-129	OSTC
RPL13	0	-0.30475	0.98	0.995	0	RPL13
OAZ1	0	-0.306124	0.693	0.817	0	OAZ1
RPS18	0	-0.307276	0.967	0.991	0	RPS18
PRELID1	3.41474e-167	-0.308469	0.244	0.331	1.23795e-162	PRELID1
WDR1	4.49653e-215	-0.309579	0.322	0.433	1.63013e-210	WDR1
TMSB4X	0	-0.310338	0.971	0.989	0	TMSB4X
RPL23A	0	-0.310364	0.891	0.958	0	RPL23A
GIMAP2	4.36097e-129	-0.310704	0.193	0.262	1.58098e-124	GIMAP2
NHP2	1.51539e-155	-0.310845	0.217	0.299	5.49376e-151	NHP2
RPS6	0	-0.315834	0.971	0.992	0	RPS6
PFDN5	0	-0.315964	0.857	0.94	0	PFDN5
COPE	6.25896e-181	-0.316082	0.3	0.396	2.26906e-176	COPE
RPL29	0	-0.3181	0.888	0.953	0	RPL29
ATP5PB	1.85239e-206	-0.3195	0.33	0.438	6.71547e-202	ATP5PB
PTPRCAP	0	-0.319832	0.559	0.711	0	PTPRCAP
PHB2	1.8774e-234	-0.321012	0.373	0.49	6.80615e-230	PHB2
KRTCAP2	1.18596e-255	-0.321109	0.406	0.528	4.29945e-251	KRTCAP2
RPL3	0	-0.323238	0.962	0.992	0	RPL3
TUBB	2.90121e-250	-0.323885	0.391	0.511	1.05178e-245	TUBB
RPL10A	0	-0.324236	0.927	0.976	0	RPL10A
ARF5	1.70842e-200	-0.325438	0.31	0.413	6.19355e-196	ARF5
RABAC1	2.72457e-161	-0.327453	0.277	0.363	9.87738e-157	RABAC1
PDIA6	1.28466e-160	-0.329083	0.186	0.265	4.65729e-156	PDIA6
RPS9	0	-0.329233	0.919	0.971	0	RPS9
GAPDH	0	-0.330865	0.766	0.873	0	GAPDH
CD3E	0	-0.335665	0.825	0.917	0	CD3E
RPL18A	0	-0.335914	0.947	0.982	0	RPL18A
RACK1	0	-0.336355	0.837	0.927	0	RACK1
LAPTM5	0	-0.337571	0.784	0.904	0	LAPTM5
PTPN6	1.00533e-184	-0.337626	0.24	0.331	3.64461e-180	PTPN6
FKBP1A	6.83677e-201	-0.338463	0.317	0.42	2.47853e-196	FKBP1A
ACTG1	0	-0.338633	0.84	0.933	0	ACTG1
PPP2R1A	1.0523e-184	-0.338915	0.272	0.366	3.81492e-180	PPP2R1A
PPIA	0	-0.339056	0.809	0.905	0	PPIA
RPS7	0	-0.341389	0.914	0.968	0	RPS7
MT-ND5	0	-0.341828	0.883	0.962	0	MT-ND5
RNF167	4.51216e-152	-0.344522	0.211	0.289	1.63579e-147	RNF167
TSC22D4	2.87346e-173	-0.34593	0.222	0.306	1.04171e-168	TSC22D4
ABHD14B	1.36904e-180	-0.346168	0.265	0.357	4.96318e-176	ABHD14B
RNASEK	1.63488e-168	-0.346628	0.201	0.284	5.92693e-164	RNASEK
ITGB7	1.26616e-183	-0.347088	0.214	0.302	4.59021e-179	ITGB7
FLT3LG	8.20075e-292	-0.347389	0.481	0.605	2.97302e-287	FLT3LG
PLP2	7.6772e-169	-0.347701	0.377	0.465	2.78321e-164	PLP2
S1PR1	3.01143e-238	-0.348779	0.382	0.499	1.09173e-233	S1PR1
HMGN4	2.1826e-176	-0.348879	0.182	0.265	7.91259e-172	HMGN4
SLC9A3R1	9.36822e-152	-0.349968	0.258	0.34	3.39626e-147	SLC9A3R1
TUFM	2.80077e-226	-0.355148	0.302	0.41	1.01536e-221	TUFM
TMED9	1.87244e-166	-0.357057	0.211	0.292	6.78817e-162	TMED9
APH1A	7.61624e-201	-0.357517	0.279	0.377	2.76112e-196	APH1A
EEF1A1	0	-0.360455	0.992	0.998	0	EEF1A1
S100A10	2.03576e-303	-0.36131	0.616	0.732	7.38023e-299	S100A10
ATP5F1B	9.62033e-297	-0.36532	0.413	0.542	3.48766e-292	ATP5F1B
BRK1	2.31238e-274	-0.365991	0.341	0.464	8.38308e-270	BRK1
RASAL3	2.88042e-181	-0.36708	0.199	0.283	1.04424e-176	RASAL3
BSG	5.72997e-199	-0.367499	0.243	0.337	2.07729e-194	BSG
USHBP1	1.89268e-282	-0.370528	0.385	0.513	6.86153e-278	USHBP1
P4HB	1.73601e-228	-0.374716	0.301	0.407	6.29356e-224	P4HB
UCP2	1.05707e-241	-0.375798	0.445	0.561	3.83221e-237	UCP2
EMD	3.02645e-228	-0.376436	0.283	0.389	1.09718e-223	EMD
RPL4	0	-0.376952	0.919	0.976	0	RPL4
PRDX1	3.15371e-205	-0.381554	0.293	0.392	1.14332e-200	PRDX1
EEF2	0	-0.382059	0.903	0.977	0	EEF2
TWF2	4.43676e-157	-0.383285	0.189	0.264	1.60846e-152	TWF2
RPL6	0	-0.384172	0.935	0.98	0	RPL6
ANXA2	3.47606e-145	-0.385445	0.196	0.269	1.26018e-140	ANXA2
ADRM1	2.42457e-163	-0.387642	0.18	0.256	8.78979e-159	ADRM1
CDC25B	1.55373e-252	-0.388145	0.296	0.408	5.63274e-248	CDC25B
FXYD5	0	-0.388929	0.793	0.905	0	FXYD5
MFNG	8.97108e-220	-0.389616	0.264	0.363	3.25229e-215	MFNG
SH3BGRL3	0	-0.390249	0.748	0.861	0	SH3BGRL3
CORO1A	0	-0.390276	0.731	0.861	0	CORO1A
PPP1CA	1.52237e-298	-0.398752	0.327	0.456	5.51905e-294	PPP1CA
DDOST	5.43235e-206	-0.399044	0.232	0.325	1.96939e-201	DDOST
TBC1D10C	1.60148e-301	-0.399051	0.393	0.517	5.80583e-297	TBC1D10C
NME2	0	-0.402765	0.375	0.521	0	NME2
MRFAP1L1	1.56369e-226	-0.405494	0.178	0.27	5.66885e-222	MRFAP1L1
PSMB10	1.88189e-285	-0.409527	0.274	0.394	6.8224e-281	PSMB10
IL16	0	-0.416182	0.294	0.421	0	IL16
ICAM2	4.78495e-255	-0.417501	0.247	0.354	1.73469e-250	ICAM2
PPDPF	0	-0.418305	0.628	0.77	0	PPDPF
ALDOA	0	-0.419188	0.427	0.593	0	ALDOA
PGAM1	2.48245e-269	-0.419741	0.292	0.406	8.99961e-265	PGAM1
SF3B4	1.15946e-206	-0.420721	0.18	0.267	4.20337e-202	SF3B4
TESPA1	6.74426e-190	-0.422843	0.295	0.384	2.445e-185	TESPA1
LPXN	4.75851e-203	-0.427914	0.201	0.289	1.7251e-198	LPXN
AQP3	2.34159e-208	-0.429536	0.32	0.416	8.48898e-204	AQP3
GABARAP	0	-0.430243	0.497	0.675	0	GABARAP
PPIB	0	-0.435725	0.534	0.693	0	PPIB
EMP3	0	-0.436172	0.598	0.738	0	EMP3
CD99	0	-0.438112	0.497	0.643	0	CD99
PCBP2	0	-0.439582	0.763	0.893	0	PCBP2
GLIPR1	3.22082e-171	-0.448717	0.209	0.29	1.16765e-166	GLIPR1
LIME1	0	-0.451861	0.299	0.429	0	LIME1
FCMR	0	-0.452292	0.394	0.532	0	FCMR
CD7	0	-0.454131	0.512	0.631	0	CD7
ICAM3	0	-0.45482	0.398	0.542	0	ICAM3
EIF3L	0	-0.462903	0.581	0.749	0	EIF3L
LIMD2	0	-0.466641	0.683	0.821	0	LIMD2
RHOF	1.32685e-253	-0.474599	0.201	0.303	4.81023e-249	RHOF
PAXX	1.63505e-259	-0.475208	0.269	0.374	5.92753e-255	PAXX
HLA-A	0	-0.478576	0.942	0.986	0	HLA-A
LSP1	0	-0.479372	0.545	0.713	0	LSP1
GZMM	6.76798e-276	-0.48848	0.259	0.368	2.4536e-271	GZMM
GIMAP7	0	-0.489199	0.556	0.709	0	GIMAP7
VPS51	0	-0.498009	0.253	0.377	0	VPS51
LAT	0	-0.5382	0.372	0.538	0	LAT
RPS4Y1	0	-0.549758	0.448	0.624	0	RPS4Y1
SPSB3	0	-0.568195	0.192	0.314	0	SPSB3
RPL17	0	-0.588017	0.678	0.845	0	RPL17
RPS26	0	-0.591029	0.79	0.879	0	RPS26
EEF1G	0	-0.59858	0.488	0.679	0	EEF1G
HLA-C	0	-0.625152	0.937	0.984	0	HLA-C
TMBIM1	0	-0.704771	0.17	0.278	0	TMBIM1
MT-ND4L	0	-0.70555	0.832	0.943	0	MT-ND4L
MT-ATP8	0	-0.752128	0.551	0.757	0	MT-ATP8
S100A11	0	-0.840253	0.366	0.517	0	S100A11
PCBP1	0	-0.969962	0.353	0.54	0	PCBP1
MT2A	0	-1.56927	0.29	0.403	0	MT2A
MT1X	3.92049e-298	-2.30493	0.182	0.269	1.4213e-293	MT1X

## Sheet: CD8 T
	p_val	avg_log2FC	pct.1	pct.2	p_val_adj	gene
JUND	0	1.71435	0.403	0.208	0	JUND
FOS	0	1.18437	0.468	0.28	0	FOS
NEAT1	0	1.1828	0.587	0.445	0	NEAT1
XAF1	0	1.15397	0.35	0.211	0	XAF1
MDM4	0	0.902066	0.296	0.185	0	MDM4
BTBD9	6.41192e-159	0.880717	0.269	0.209	2.32451e-154	BTBD9
PIP4K2A	0	0.858636	0.283	0.178	0	PIP4K2A
IFI6	0	0.851236	0.319	0.225	0	IFI6
HLA-DRB1	0	0.846396	0.341	0.222	0	HLA-DRB1
KCNQ1OT1	0	0.842256	0.32	0.22	0	KCNQ1OT1
KLF6	0	0.834773	0.706	0.618	0	KLF6
ISG15	0	0.815697	0.36	0.258	0	ISG15
RNF213	0	0.814594	0.717	0.59	0	RNF213
DNAJB1	1.07992e-20	0.782474	0.483	0.496	3.91502e-16	DNAJB1
JUN	0	0.775025	0.634	0.493	0	JUN
EIF2AK2	0	0.758826	0.296	0.202	0	EIF2AK2
HNRNPH1	0	0.730713	0.408	0.322	0	HNRNPH1
NKTR	0	0.712717	0.397	0.296	0	NKTR
ABHD17A	0	0.700009	0.269	0.182	0	ABHD17A
PLEK	0	0.667099	0.518	0.416	0	PLEK
KMT2A	0	0.666801	0.335	0.231	0	KMT2A
PSMA3-AS1	1.43676e-254	0.664152	0.269	0.194	5.20868e-250	PSMA3-AS1
HLA-DRA	2.37263e-289	0.654829	0.286	0.201	8.6015e-285	HLA-DRA
WNK1	0	0.653933	0.333	0.228	0	WNK1
KANSL1	6.02588e-283	0.643847	0.257	0.175	2.18456e-278	KANSL1
BCL11B	1.64252e-298	0.638299	0.283	0.198	5.95463e-294	BCL11B
APOL6	0	0.637459	0.358	0.266	0	APOL6
RPS10	3.61392e-21	0.632227	0.365	0.368	1.31016e-16	RPS10
GNAS	0	0.619635	0.473	0.378	0	GNAS
ANKRD11	3.29262e-283	0.606617	0.303	0.218	1.19367e-278	ANKRD11
KLF2	0	0.603479	0.498	0.414	0	KLF2
DDX17	0	0.602853	0.545	0.465	0	DDX17
AAK1	0	0.602157	0.45	0.352	0	AAK1
CDK13	6.42994e-245	0.600277	0.276	0.199	2.33105e-240	CDK13
SFT2D2	5.52924e-263	0.600264	0.256	0.176	2.00452e-258	SFT2D2
CYBA	0	0.599075	0.753	0.69	0	CYBA
MALAT1	0	0.596013	0.999	1	0	MALAT1
MZT2B	3.86626e-270	0.587905	0.271	0.19	1.40164e-265	MZT2B
SFPQ	0	0.586815	0.431	0.334	0	SFPQ
C6orf62	1.58593e-234	0.586367	0.273	0.197	5.74946e-230	C6orf62
DHX36	7.1781e-264	0.581655	0.276	0.195	2.60228e-259	DHX36
PTP4A2	0	0.580886	0.463	0.367	0	PTP4A2
PCSK7	1.09444e-272	0.578549	0.366	0.284	3.96767e-268	PCSK7
MZT2A	4.30545e-244	0.574549	0.253	0.177	1.56086e-239	MZT2A
BIRC6	3.58375e-258	0.572405	0.309	0.225	1.29922e-253	BIRC6
PRKCB	0	0.572008	0.342	0.248	0	PRKCB
UTRN	0	0.568283	0.47	0.369	0	UTRN
HSP90AA1	0	0.56803	0.84	0.817	0	HSP90AA1
SMG1	0	0.566784	0.578	0.481	0	SMG1
MARCH6	5.20643e-198	0.556654	0.292	0.222	1.88749e-193	MARCH6
RICTOR	1.07782e-188	0.555259	0.255	0.188	3.90742e-184	RICTOR
VPS13C	1.8678e-286	0.543736	0.377	0.287	6.77135e-282	VPS13C
WHAMM	2.30206e-163	0.543264	0.267	0.205	8.34565e-159	WHAMM
GNAI2	3.76725e-303	0.540847	0.39	0.3	1.36574e-298	GNAI2
SRRM2	0	0.538824	0.532	0.428	0	SRRM2
NR4A2	8.25408e-155	0.538714	0.363	0.299	2.99235e-150	NR4A2
MACF1	0	0.53811	0.575	0.478	0	MACF1
SMCHD1	0	0.53386	0.527	0.435	0	SMCHD1
KMT2C	4.70166e-230	0.532272	0.303	0.224	1.70449e-225	KMT2C
OGA	7.61272e-225	0.530625	0.351	0.274	2.75984e-220	OGA
AKAP9	2.65007e-251	0.527439	0.361	0.28	9.60731e-247	AKAP9
BPTF	0	0.525087	0.389	0.296	0	BPTF
IQGAP2	1.17755e-243	0.524547	0.324	0.241	4.26898e-239	IQGAP2
CHD4	2.76198e-196	0.520425	0.267	0.197	1.0013e-191	CHD4
CCDC88C	2.11627e-275	0.519062	0.329	0.24	7.67213e-271	CCDC88C
CHD3	3.28772e-192	0.511093	0.257	0.188	1.1919e-187	CHD3
SOD2	2.72741e-180	0.508684	0.295	0.229	9.88767e-176	SOD2
SYNE1	0	0.500231	0.558	0.476	0	SYNE1
TOB1	3.65486e-102	0.498967	0.289	0.243	1.325e-97	TOB1
TRAC	6.42262e-138	0.498648	0.373	0.324	2.32839e-133	TRAC
DOCK8	2.27174e-207	0.497841	0.35	0.273	8.23573e-203	DOCK8
SETX	5.78544e-150	0.496339	0.284	0.222	2.0974e-145	SETX
ADAR	4.29206e-252	0.496005	0.468	0.384	1.556e-247	ADAR
MLLT6	8.88592e-179	0.49561	0.292	0.223	3.22141e-174	MLLT6
DIAPH1	7.54865e-255	0.489966	0.382	0.294	2.73661e-250	DIAPH1
GOLGA4	6.08876e-208	0.48906	0.312	0.238	2.20736e-203	GOLGA4
IFITM3	2.79706e-97	0.488179	0.282	0.239	1.01402e-92	IFITM3
DNAJA1	2.36905e-171	0.486919	0.403	0.343	8.58852e-167	DNAJA1
ACTR2	0	0.483257	0.505	0.419	0	ACTR2
SPG7	1.73264e-161	0.482821	0.28	0.217	6.28135e-157	SPG7
SLFN5	2.06681e-189	0.482551	0.376	0.305	7.49282e-185	SLFN5
USP34	2.14248e-174	0.481447	0.306	0.239	7.76712e-170	USP34
ZBTB20	1.50797e-147	0.481219	0.358	0.301	5.46683e-143	ZBTB20
CELF2	1.38229e-262	0.479818	0.536	0.471	5.01122e-258	CELF2
DNAJB14	7.43989e-172	0.47733	0.327	0.262	2.69718e-167	DNAJB14
SYNE2	0	0.476743	0.627	0.548	0	SYNE2
YIPF4	1.34065e-182	0.474218	0.337	0.269	4.86025e-178	YIPF4
ASH1L	1.09144e-178	0.473955	0.312	0.241	3.95681e-174	ASH1L
DUSP1	8.69145e-240	0.473144	0.577	0.489	3.15091e-235	DUSP1
ATM	2.85744e-262	0.47303	0.51	0.432	1.03591e-257	ATM
RPAP2	9.90391e-126	0.471379	0.27	0.217	3.59046e-121	RPAP2
TLN1	1.45015e-230	0.47004	0.426	0.343	5.25723e-226	TLN1
USP8	6.52442e-160	0.470005	0.251	0.189	2.3653e-155	USP8
CHD1	8.09533e-146	0.467726	0.334	0.274	2.9348e-141	CHD1
RTF1	6.76296e-166	0.467281	0.278	0.213	2.45177e-161	RTF1
DYNC1H1	4.85118e-246	0.466949	0.386	0.301	1.7587e-241	DYNC1H1
TNRC6B	0	0.465839	0.584	0.508	0	TNRC6B
NLRC5	5.86221e-160	0.464793	0.289	0.225	2.12523e-155	NLRC5
PSIP1	2.36104e-192	0.46376	0.369	0.297	8.55949e-188	PSIP1
SET	9.54784e-217	0.460405	0.466	0.405	3.46138e-212	SET
PCM1	2.72245e-217	0.460188	0.378	0.3	9.86971e-213	PCM1
CEP78	8.46179e-177	0.458138	0.266	0.198	3.06765e-172	CEP78
PRKDC	1.1779e-133	0.45707	0.259	0.202	4.27025e-129	PRKDC
DDX3X	9.8859e-161	0.455538	0.388	0.323	3.58394e-156	DDX3X
BAX	2.2087e-111	0.452847	0.334	0.284	8.00722e-107	BAX
SLC2A3	2.79607e-89	0.451738	0.367	0.324	1.01366e-84	SLC2A3
TNFAIP3	1.76924e-171	0.45048	0.565	0.506	6.41402e-167	TNFAIP3
DOCK10	1.30763e-130	0.450143	0.291	0.233	4.74056e-126	DOCK10
TRA2A	2.39036e-128	0.448597	0.322	0.268	8.66576e-124	TRA2A
GNPTAB	1.20984e-123	0.442014	0.28	0.224	4.38604e-119	GNPTAB
KTN1	5.3575e-184	0.439726	0.386	0.316	1.94225e-179	KTN1
AD000090.1	3.32949e-108	0.439164	0.784	0.778	1.20704e-103	AD000090.1
WAC	4.78298e-145	0.438493	0.29	0.228	1.73397e-140	WAC
CREBRF	6.6313e-127	0.4383	0.255	0.199	2.40404e-122	CREBRF
STK17A	7.56104e-218	0.436493	0.473	0.402	2.7411e-213	STK17A
HNRNPU	0	0.43462	0.621	0.558	0	HNRNPU
LGALS1	1.66146e-152	0.43373	0.519	0.466	6.02328e-148	LGALS1
KHDRBS1	3.48979e-183	0.433722	0.342	0.27	1.26515e-178	KHDRBS1
YTHDC1	1.05096e-154	0.431277	0.346	0.283	3.81005e-150	YTHDC1
HMGB2	1.24172e-68	0.43069	0.336	0.298	4.50159e-64	HMGB2
PPP1R15A	1.06086e-161	0.429963	0.464	0.397	3.84592e-157	PPP1R15A
CD3G	2.63963e-202	0.429244	0.578	0.546	9.56946e-198	CD3G
TPM4	4.78917e-116	0.429092	0.295	0.242	1.73622e-111	TPM4
CCNL1	7.56382e-157	0.428272	0.499	0.448	2.74211e-152	CCNL1
MYCBP2	3.70537e-184	0.427899	0.365	0.292	1.34331e-179	MYCBP2
SMARCA2	9.77485e-125	0.427084	0.273	0.216	3.54368e-120	SMARCA2
ARF6	7.29393e-234	0.425389	0.413	0.331	2.64427e-229	ARF6
RBMS1	9.51901e-138	0.425175	0.284	0.224	3.45093e-133	RBMS1
HNRNPD	1.80175e-131	0.422475	0.309	0.252	6.53187e-127	HNRNPD
LNPEP	5.43559e-134	0.422237	0.345	0.285	1.97056e-129	LNPEP
ZEB2	1.89209e-197	0.421872	0.473	0.407	6.85939e-193	ZEB2
RBM6	3.39799e-129	0.418014	0.321	0.263	1.23187e-124	RBM6
RNMT	1.06193e-91	0.415855	0.273	0.227	3.84981e-87	RNMT
DIP2A	5.26415e-136	0.415742	0.319	0.258	1.90841e-131	DIP2A
CD69	7.81283e-112	0.414572	0.565	0.52	2.83238e-107	CD69
TACC1	1.08091e-120	0.413467	0.256	0.201	3.91861e-116	TACC1
PPM1K	1.76621e-104	0.412215	0.268	0.218	6.40304e-100	PPM1K
NFKBIZ	2.92833e-107	0.412059	0.258	0.206	1.06161e-102	NFKBIZ
ZNF292	1.82359e-138	0.411683	0.328	0.267	6.61106e-134	ZNF292
RNASEH2B	1.07829e-125	0.411545	0.273	0.218	3.90912e-121	RNASEH2B
ETS1	7.31284e-242	0.409982	0.487	0.416	2.65112e-237	ETS1
TUBA1A	3.19874e-66	0.408667	0.368	0.335	1.15964e-61	TUBA1A
ARL4C	3.17131e-296	0.408381	0.608	0.544	1.1497e-291	ARL4C
FAM107B	1.26176e-145	0.407057	0.357	0.296	4.57425e-141	FAM107B
IKZF1	3.10804e-239	0.406396	0.529	0.452	1.12676e-234	IKZF1
FNBP1	3.86851e-188	0.405783	0.42	0.348	1.40245e-183	FNBP1
BRD4	1.68548e-136	0.404374	0.282	0.222	6.11036e-132	BRD4
IFI16	8.72074e-181	0.404294	0.376	0.305	3.16153e-176	IFI16
ROCK1	3.28509e-175	0.403868	0.401	0.332	1.19094e-170	ROCK1
FAM133B	3.34748e-82	0.403018	0.288	0.245	1.21356e-77	FAM133B
PRPF4B	4.12096e-135	0.402735	0.383	0.326	1.49397e-130	PRPF4B
FAM126B	8.24162e-141	0.402628	0.333	0.27	2.98784e-136	FAM126B
DDX21	9.13704e-113	0.400772	0.36	0.308	3.31245e-108	DDX21
ADD3	3.28415e-166	0.399578	0.494	0.433	1.1906e-161	ADD3
SP110	1.4856e-125	0.397377	0.375	0.319	5.38575e-121	SP110
N4BP2L2	1.02278e-129	0.39628	0.491	0.457	3.70789e-125	N4BP2L2
PPP2R5C	1.13727e-245	0.396098	0.592	0.539	4.12294e-241	PPP2R5C
ITGB1	1.21366e-177	0.394961	0.44	0.373	4.39988e-173	ITGB1
ARAP2	2.41181e-123	0.39254	0.291	0.234	8.74354e-119	ARAP2
KDM5A	3.86954e-136	0.391768	0.314	0.254	1.40282e-131	KDM5A
PNRC1	1.77724e-204	0.391286	0.73	0.696	6.44303e-200	PNRC1
KDM2A	4.72226e-133	0.390982	0.292	0.232	1.71196e-128	KDM2A
STAT1	7.36617e-148	0.39064	0.34	0.276	2.67046e-143	STAT1
SP100	8.01615e-172	0.388462	0.518	0.462	2.90609e-167	SP100
CYLD	6.16759e-95	0.387814	0.311	0.262	2.23594e-90	CYLD
HNRNPL	1.46042e-170	0.387122	0.441	0.377	5.29444e-166	HNRNPL
FMNL1	6.54678e-127	0.386723	0.283	0.224	2.3734e-122	FMNL1
TRA2B	2.02242e-91	0.386533	0.438	0.403	7.33189e-87	TRA2B
NUCKS1	8.46042e-158	0.385837	0.487	0.436	3.06716e-153	NUCKS1
IQGAP1	5.18931e-164	0.381314	0.52	0.46	1.88128e-159	IQGAP1
UHMK1	8.06839e-81	0.380846	0.314	0.27	2.92503e-76	UHMK1
XRN1	1.20134e-100	0.379571	0.287	0.236	4.3552e-96	XRN1
LUC7L3	5.22441e-115	0.379564	0.398	0.35	1.89401e-110	LUC7L3
MCL1	4.56523e-156	0.376419	0.484	0.422	1.65503e-151	MCL1
DDX24	5.63142e-207	0.376359	0.572	0.51	2.04156e-202	DDX24
RBBP6	2.24235e-90	0.37596	0.293	0.246	8.12921e-86	RBBP6
HIST1H1E	3.51736e-85	0.374992	0.388	0.343	1.27515e-80	HIST1H1E
ATRX	4.30364e-153	0.37425	0.459	0.403	1.5602e-148	ATRX
RANBP2	9.13938e-70	0.374102	0.263	0.223	3.3133e-65	RANBP2
ITGAL	2.27453e-190	0.373395	0.454	0.38	8.24586e-186	ITGAL
PSMA4	2.90331e-73	0.370401	0.259	0.22	1.05254e-68	PSMA4
SMAD2	1.53605e-128	0.368026	0.385	0.327	5.56866e-124	SMAD2
TAOK3	2.36932e-109	0.366343	0.346	0.293	8.58948e-105	TAOK3
JPT1	1.42687e-84	0.365871	0.27	0.225	5.17282e-80	JPT1
MOB1A	2.91695e-110	0.365754	0.376	0.324	1.05748e-105	MOB1A
ZRANB2	3.18649e-79	0.365621	0.325	0.284	1.1552e-74	ZRANB2
IKZF3	5.64639e-142	0.363852	0.386	0.324	2.04699e-137	IKZF3
SNRNP70	1.01221e-96	0.360822	0.288	0.237	3.66957e-92	SNRNP70
SAT1	1.87604e-70	0.359785	0.51	0.483	6.8012e-66	SAT1
HERC1	2.25077e-93	0.359269	0.262	0.213	8.1597e-89	HERC1
NAP1L1	5.83971e-143	0.358999	0.486	0.438	2.11707e-138	NAP1L1
CLK1	4.40753e-81	0.358187	0.352	0.308	1.59786e-76	CLK1
NCOR1	2.55722e-146	0.356444	0.464	0.406	9.27071e-142	NCOR1
SAMHD1	7.36311e-134	0.356039	0.445	0.384	2.66935e-129	SAMHD1
PHC3	3.26517e-76	0.356002	0.263	0.22	1.18372e-71	PHC3
RPS27L	2.68068e-86	0.35578	0.409	0.37	9.71828e-82	RPS27L
STAG2	2.11797e-92	0.353212	0.278	0.229	7.67826e-88	STAG2
NF1	2.63414e-82	0.351836	0.324	0.28	9.54956e-78	NF1
AKAP13	7.34456e-211	0.351267	0.554	0.488	2.66262e-206	AKAP13
THOC2	4.10433e-86	0.350831	0.269	0.223	1.48794e-81	THOC2
CFLAR	1.08198e-152	0.350828	0.498	0.445	3.92251e-148	CFLAR
KRAS	4.88735e-93	0.350549	0.275	0.227	1.77181e-88	KRAS
TRIM22	7.86304e-80	0.34976	0.378	0.336	2.85059e-75	TRIM22
CCND2	1.54743e-28	0.348455	0.253	0.231	5.60991e-24	CCND2
BBX	6.41681e-77	0.348276	0.288	0.245	2.32629e-72	BBX
TPR	3.33028e-111	0.347358	0.399	0.346	1.20733e-106	TPR
BTG1	3.59467e-256	0.346656	0.851	0.839	1.30318e-251	BTG1
MTPN	3.46827e-95	0.345845	0.357	0.308	1.25735e-90	MTPN
LY6E	6.36148e-61	0.345496	0.654	0.66	2.30623e-56	LY6E
RB1CC1	9.3486e-88	0.345164	0.251	0.203	3.38915e-83	RB1CC1
ORMDL1	6.07233e-79	0.345107	0.273	0.23	2.2014e-74	ORMDL1
MYO1F	3.44921e-131	0.344695	0.431	0.372	1.25044e-126	MYO1F
BDP1	2.5375e-85	0.344242	0.285	0.238	9.19921e-81	BDP1
NSD3	2.0217e-100	0.343805	0.371	0.32	7.32926e-96	NSD3
MIER1	1.68811e-93	0.343722	0.343	0.296	6.11989e-89	MIER1
USP15	1.68782e-104	0.343477	0.422	0.375	6.11886e-100	USP15
NDUFB1	3.30049e-97	0.343255	0.29	0.24	1.19653e-92	NDUFB1
CLDN11	2.06499e-54	0.342965	0.615	0.651	7.48619e-50	CLDN11
MTRNR2L1	7.90179e-215	0.342949	0.812	0.792	2.86464e-210	MTRNR2L1
CEMIP2	5.21776e-63	0.34247	0.284	0.246	1.89159e-58	CEMIP2
PTBP3	3.76121e-80	0.3404	0.303	0.258	1.36355e-75	PTBP3
SYNRG	3.39498e-68	0.338529	0.291	0.25	1.23078e-63	SYNRG
MT-ND4	9.16218e-52	0.338162	0.926	0.958	3.32156e-47	MT-ND4
EIF3A	4.50502e-109	0.336643	0.411	0.36	1.63321e-104	EIF3A
STK10	8.97616e-122	0.336399	0.42	0.36	3.25413e-117	STK10
SCAF11	2.173e-155	0.335691	0.465	0.406	7.87777e-151	SCAF11
ANXA5	1.7641e-68	0.335087	0.278	0.239	6.39539e-64	ANXA5
SECISBP2	2.53535e-60	0.334707	0.295	0.258	9.19141e-56	SECISBP2
TUT4	1.15045e-60	0.333962	0.278	0.241	4.17071e-56	TUT4
PNN	1.07166e-78	0.333094	0.411	0.377	3.88508e-74	PNN
RPS2	0	0.33304	0.936	0.933	0	RPS2
HLA-DPB1	7.28567e-149	0.332352	0.536	0.487	2.64127e-144	HLA-DPB1
PRRC2C	1.84184e-235	0.331986	0.682	0.637	6.67724e-231	PRRC2C
IL2RG	7.0872e-102	0.33156	0.398	0.348	2.56932e-97	IL2RG
YY1	3.81313e-106	0.331058	0.305	0.25	1.38237e-101	YY1
PHF3	2.83972e-85	0.330651	0.348	0.301	1.02948e-80	PHF3
HELZ	7.45663e-78	0.32893	0.279	0.233	2.70325e-73	HELZ
ATF7IP	1.68804e-95	0.327763	0.334	0.282	6.11964e-91	ATF7IP
SYNCRIP	7.85263e-64	0.326293	0.254	0.216	2.84681e-59	SYNCRIP
DNMT3A	1.55929e-45	0.325927	0.274	0.244	5.65289e-41	DNMT3A
ANP32E	8.91415e-47	0.324517	0.261	0.23	3.23165e-42	ANP32E
SPN	1.46798e-77	0.323427	0.429	0.385	5.32187e-73	SPN
CAPZA1	1.11267e-93	0.323138	0.417	0.375	4.03378e-89	CAPZA1
CD47	1.30338e-125	0.322533	0.589	0.557	4.72516e-121	CD47
SRSF11	1.71379e-127	0.322096	0.529	0.485	6.21301e-123	SRSF11
CYCS	3.72843e-82	0.321935	0.433	0.395	1.35167e-77	CYCS
USP16	3.24349e-67	0.321912	0.284	0.244	1.17586e-62	USP16
SSH1	6.85135e-33	0.321674	0.356	0.339	2.48382e-28	SSH1
ANKRD44	3.17968e-79	0.31892	0.412	0.373	1.15273e-74	ANKRD44
TGOLN2	2.47525e-85	0.318645	0.382	0.335	8.97351e-81	TGOLN2
LRRFIP1	2.64152e-176	0.317972	0.608	0.558	9.57629e-172	LRRFIP1
CX3CR1	8.21368e-98	0.316506	0.299	0.244	2.97771e-93	CX3CR1
SON	0	0.316305	0.762	0.71	0	SON
FUBP1	1.39121e-91	0.315929	0.292	0.243	5.04355e-87	FUBP1
TMOD3	5.58182e-66	0.315751	0.273	0.233	2.02358e-61	TMOD3
CAPN2	2.32161e-99	0.310482	0.441	0.391	8.41652e-95	CAPN2
DYNLL1	7.51663e-67	0.310463	0.346	0.309	2.725e-62	DYNLL1
CHD2	9.15358e-71	0.309466	0.379	0.339	3.31845e-66	CHD2
BTN3A2	6.77043e-128	0.309153	0.515	0.465	2.45448e-123	BTN3A2
ITSN2	9.15267e-84	0.30791	0.341	0.293	3.31812e-79	ITSN2
HIST1H4C	5.96253e-18	0.306924	0.433	0.427	2.16159e-13	HIST1H4C
RORA	4.00066e-81	0.306504	0.414	0.372	1.45036e-76	RORA
PPP1CB	3.09524e-62	0.305889	0.266	0.227	1.12212e-57	PPP1CB
FOXN3	8.69486e-78	0.304474	0.348	0.303	3.15215e-73	FOXN3
JMJD1C	5.76547e-64	0.303904	0.296	0.256	2.09016e-59	JMJD1C
SNRNP200	4.75147e-80	0.303196	0.339	0.29	1.72255e-75	SNRNP200
KAT6A	6.41202e-68	0.302747	0.27	0.228	2.32455e-63	KAT6A
AFF4	3.42712e-55	0.302613	0.262	0.225	1.24243e-50	AFF4
PHIP	2.97696e-58	0.301934	0.301	0.264	1.07924e-53	PHIP
STK17B	1.60896e-135	0.301486	0.572	0.527	5.83297e-131	STK17B
NCKAP1L	1.46856e-61	0.301139	0.264	0.224	5.32399e-57	NCKAP1L
FGF23	2.03561e-31	0.299851	0.647	0.694	7.37971e-27	FGF23
CDC42	1.25781e-201	0.298764	0.694	0.674	4.55995e-197	CDC42
TRG-AS1	1.54673e-42	0.298	0.281	0.252	5.60736e-38	TRG-AS1
SNX3	6.07851e-72	0.297578	0.307	0.265	2.20364e-67	SNX3
OGT	1.03123e-114	0.296963	0.408	0.345	3.73851e-110	OGT
HP1BP3	2.48413e-79	0.29682	0.453	0.415	9.00571e-75	HP1BP3
PLAC8	2.42961e-65	0.295821	0.417	0.385	8.80808e-61	PLAC8
HSPE1	3.99742e-15	0.295785	0.371	0.365	1.44918e-10	HSPE1
GBP5	6.56217e-55	0.295727	0.357	0.319	2.37898e-50	GBP5
RTN4	8.96009e-69	0.293435	0.326	0.285	3.2483e-64	RTN4
TRBC2	1.24821e-94	0.293086	0.546	0.515	4.52513e-90	TRBC2
THUMPD1	1.49302e-44	0.290766	0.26	0.229	5.41266e-40	THUMPD1
TRIR	1.56439e-160	0.29048	0.582	0.527	5.67138e-156	TRIR
PDGFA	8.25051e-09	0.289783	0.456	0.472	0.000299106	PDGFA
YPEL5	2.87288e-38	0.289609	0.433	0.411	1.04151e-33	YPEL5
COTL1	8.18707e-56	0.28905	0.309	0.274	2.96806e-51	COTL1
ACTR3	3.63347e-117	0.288757	0.551	0.509	1.31724e-112	ACTR3
EFHD2	6.16538e-78	0.288683	0.42	0.38	2.23514e-73	EFHD2
CNOT6L	1.11808e-55	0.287843	0.303	0.266	4.05337e-51	CNOT6L
INPP5D	2.17086e-75	0.287312	0.299	0.251	7.87004e-71	INPP5D
MTRNR2L8	8.07656e-49	0.286862	0.859	0.844	2.92799e-44	MTRNR2L8
PPP1R12A	8.86887e-81	0.28559	0.398	0.353	3.21523e-76	PPP1R12A
GON4L	9.97246e-58	0.28543	0.251	0.213	3.61532e-53	GON4L
DEK	1.29432e-68	0.284051	0.42	0.384	4.6923e-64	DEK
BAZ1A	4.51191e-73	0.282359	0.315	0.272	1.6357e-68	BAZ1A
POLR2A	1.23521e-51	0.282259	0.271	0.233	4.47802e-47	POLR2A
DDX18	1.77855e-65	0.281985	0.366	0.327	6.44778e-61	DDX18
ZNF638	8.28283e-55	0.281682	0.268	0.23	3.00277e-50	ZNF638
PHF11	2.17506e-44	0.280153	0.27	0.238	7.88524e-40	PHF11
KIF5B	2.784e-59	0.277178	0.345	0.308	1.00928e-54	KIF5B
RSBN1L	1.35777e-41	0.275598	0.284	0.254	4.92232e-37	RSBN1L
ACIN1	3.75188e-45	0.275338	0.265	0.232	1.36017e-40	ACIN1
ARGLU1	1.11619e-77	0.273213	0.527	0.503	4.04651e-73	ARGLU1
CTSS	4.35101e-45	0.273085	0.352	0.32	1.57737e-40	CTSS
HSPD1	1.6055e-22	0.272602	0.292	0.274	5.82044e-18	HSPD1
DDX6	4.7488e-112	0.271713	0.557	0.518	1.72158e-107	DDX6
TROVE2	2.08403e-42	0.271627	0.267	0.235	7.55524e-38	TROVE2
RABGAP1L	1.93592e-51	0.270528	0.326	0.289	7.01831e-47	RABGAP1L
EIF2S2	7.44843e-49	0.270113	0.308	0.275	2.70028e-44	EIF2S2
BTG2	1.31527e-13	0.269503	0.345	0.337	4.76825e-09	BTG2
BST2	8.51437e-26	0.267302	0.377	0.36	3.08671e-21	BST2
RSF1	6.93468e-59	0.266963	0.36	0.323	2.51403e-54	RSF1
APOBEC3C	1.27607e-61	0.266424	0.272	0.232	4.62613e-57	APOBEC3C
RBM25	3.01597e-68	0.266301	0.465	0.434	1.09338e-63	RBM25
PTPN4	1.04827e-48	0.264853	0.357	0.324	3.80029e-44	PTPN4
RSRC2	1.2765e-56	0.264337	0.38	0.344	4.62769e-52	RSRC2
MBNL1	4.85468e-120	0.26349	0.7	0.673	1.75997e-115	MBNL1
ITM2A	6.60761e-48	0.26333	0.353	0.322	2.39546e-43	ITM2A
U2SURP	1.67764e-52	0.263141	0.361	0.327	6.08195e-48	U2SURP
SPCS3	1.69078e-47	0.260969	0.327	0.292	6.12958e-43	SPCS3
RUNX3	1.29151e-85	0.260148	0.452	0.407	4.68209e-81	RUNX3
CASP8	2.23636e-56	0.26003	0.349	0.311	8.10748e-52	CASP8
RIPOR2	2.26153e-59	0.258845	0.527	0.506	8.19871e-55	RIPOR2
RNF125	2.19109e-54	0.258439	0.362	0.325	7.94336e-50	RNF125
SRSF4	2.74678e-56	0.258214	0.348	0.31	9.9579e-52	SRSF4
NDUFA3	5.48161e-59	0.256512	0.42	0.386	1.98725e-54	NDUFA3
H2AFV	3.1664e-40	0.256364	0.352	0.325	1.14791e-35	H2AFV
SCML4	2.52517e-23	0.256324	0.272	0.252	9.15449e-19	SCML4
STAT3	6.97078e-50	0.255952	0.415	0.381	2.52712e-45	STAT3
CLEC2D	7.21615e-85	0.255603	0.453	0.409	2.61607e-80	CLEC2D
DNMT1	9.97379e-32	0.255483	0.266	0.24	3.6158e-27	DNMT1
CD2	1.37225e-88	0.254878	0.544	0.511	4.97482e-84	CD2
CAST	8.1449e-90	0.254149	0.539	0.503	2.95277e-85	CAST
NEMF	2.30306e-33	0.253381	0.274	0.246	8.3493e-29	NEMF
ZNHIT1	1.29298e-49	0.252917	0.305	0.27	4.68743e-45	ZNHIT1
KIAA1551	4.06415e-73	0.250935	0.437	0.393	1.47338e-68	KIAA1551
RNF115	2.79274e-48	0.250854	0.251	0.216	1.01245e-43	RNF115
ZC3HAV1	4.93594e-40	0.250264	0.406	0.377	1.78943e-35	ZC3HAV1
DPP7	7.00608e-136	-0.250033	0.335	0.405	2.53991e-131	DPP7
EIF3D	2.93297e-153	-0.250201	0.376	0.452	1.06329e-148	EIF3D
TAGLN2	2.50554e-285	-0.253299	0.696	0.782	9.08334e-281	TAGLN2
HSD17B11	9.60699e-104	-0.253358	0.223	0.279	3.48282e-99	HSD17B11
LSP1	0	-0.25445	0.718	0.81	0	LSP1
CD3E	0	-0.254718	0.845	0.893	0	CD3E
RPS15	0	-0.254722	0.958	0.983	0	RPS15
PLP2	6.00891e-86	-0.256467	0.242	0.293	2.17841e-81	PLP2
VIM	2.31563e-32	-0.256496	0.769	0.796	8.39484e-28	VIM
RABAC1	3.53644e-149	-0.258427	0.387	0.461	1.28207e-144	RABAC1
ZFAS1	3.68723e-233	-0.259322	0.521	0.613	1.33673e-228	ZFAS1
NCBP2-AS2	2.03557e-98	-0.262641	0.219	0.271	7.37953e-94	NCBP2-AS2
SSR2	6.36055e-301	-0.263439	0.642	0.739	2.30589e-296	SSR2
UBXN1	3.79677e-231	-0.264972	0.52	0.613	1.37644e-226	UBXN1
ERGIC3	1.09619e-130	-0.265723	0.258	0.324	3.974e-126	ERGIC3
C12orf57	3.40277e-284	-0.266476	0.613	0.705	1.23361e-279	C12orf57
RPS27	0	-0.266606	0.962	0.986	0	RPS27
RPLP2	0	-0.266945	0.964	0.987	0	RPLP2
SLC3A2	1.57701e-74	-0.268686	0.267	0.313	5.71714e-70	SLC3A2
PTPRCAP	0	-0.269626	0.642	0.797	0	PTPRCAP
RPL27	0	-0.270172	0.873	0.941	0	RPL27
EIF3H	2.73429e-255	-0.272851	0.549	0.644	9.91263e-251	EIF3H
GABARAP	0	-0.274885	0.543	0.682	0	GABARAP
SPOCK2	6.12163e-200	-0.275249	0.499	0.585	2.21928e-195	SPOCK2
PHB2	1.24392e-184	-0.275755	0.353	0.438	4.50959e-180	PHB2
UBA52	0	-0.27672	0.911	0.963	0	UBA52
TMEM109	6.26086e-127	-0.276816	0.235	0.298	2.26975e-122	TMEM109
WASHC1	4.50738e-137	-0.277091	0.286	0.355	1.63406e-132	WASHC1
COX4I1	0	-0.277092	0.844	0.916	0	COX4I1
RPL14	0	-0.277419	0.966	0.987	0	RPL14
AUP1	3.83778e-173	-0.279377	0.307	0.388	1.39131e-168	AUP1
RPL34	0	-0.283253	0.969	0.991	0	RPL34
CCNI	0	-0.283399	0.737	0.838	0	CCNI
FLT3LG	1.79281e-145	-0.284	0.283	0.354	6.49946e-141	FLT3LG
MAF1	4.80316e-116	-0.285744	0.265	0.324	1.74129e-111	MAF1
UXT	4.93427e-238	-0.286451	0.461	0.554	1.78882e-233	UXT
FTL	0	-0.287508	0.924	0.96	0	FTL
MTRNR2L12	0	-0.288375	0.982	0.995	0	MTRNR2L12
SF3A2	2.08503e-175	-0.291357	0.267	0.347	7.55886e-171	SF3A2
RPLP1	0	-0.295413	0.98	0.991	0	RPLP1
RPL12	0	-0.295435	0.95	0.978	0	RPL12
CXCR4	1.59639e-143	-0.29601	0.543	0.62	5.78739e-139	CXCR4
MT-ND5	0	-0.297566	0.921	0.973	0	MT-ND5
RPL11	0	-0.298083	0.974	0.993	0	RPL11
RPS15A	0	-0.298848	0.938	0.973	0	RPS15A
RPL41	0	-0.301893	0.943	0.971	0	RPL41
FXYD5	0	-0.302611	0.732	0.837	0	FXYD5
FCMR	1.46195e-171	-0.302989	0.315	0.394	5.29999e-167	FCMR
RNASEK	3.24819e-154	-0.303386	0.229	0.302	1.17756e-149	RNASEK
SARAF	0	-0.304453	0.732	0.837	0	SARAF
RPL35A	0	-0.306675	0.952	0.983	0	RPL35A
PPDPF	0	-0.310891	0.668	0.764	0	PPDPF
IL2RB	1.9633e-104	-0.311084	0.281	0.337	7.11756e-100	IL2RB
ATP6V0C	8.607e-301	-0.31169	0.391	0.516	3.1203e-296	ATP6V0C
DDX39A	6.94397e-166	-0.315671	0.284	0.36	2.5174e-161	DDX39A
SQSTM1	4.05317e-122	-0.316259	0.434	0.498	1.4694e-117	SQSTM1
RPL26	0	-0.31709	0.901	0.961	0	RPL26
MIF	0	-0.317752	0.586	0.739	0	MIF
RPS16	0	-0.319449	0.94	0.979	0	RPS16
LIME1	2.93103e-230	-0.31954	0.279	0.379	1.06259e-225	LIME1
SLC25A6	0	-0.320783	0.713	0.819	0	SLC25A6
MAP3K8	3.66464e-85	-0.321271	0.232	0.28	1.32854e-80	MAP3K8
GAPDH	0	-0.323504	0.854	0.923	0	GAPDH
HLA-A	0	-0.324476	0.972	0.994	0	HLA-A
RPL30	0	-0.325701	0.938	0.973	0	RPL30
RHOF	2.12292e-217	-0.331131	0.255	0.348	7.69624e-213	RHOF
P4HB	1.26536e-242	-0.331505	0.393	0.489	4.58731e-238	P4HB
SRPRA	6.90736e-171	-0.331958	0.25	0.324	2.50413e-166	SRPRA
RPS13	0	-0.332923	0.953	0.982	0	RPS13
APMAP	3.5696e-200	-0.334151	0.381	0.463	1.29409e-195	APMAP
PAXX	1.01084e-301	-0.337719	0.5	0.601	3.66459e-297	PAXX
RPL18	0	-0.337878	0.962	0.99	0	RPL18
EIF3F	0	-0.341752	0.644	0.761	0	EIF3F
RPL15	0	-0.343108	0.938	0.978	0	RPL15
RPL21	0	-0.3436	0.913	0.964	0	RPL21
SF3B4	1.17216e-168	-0.343725	0.213	0.284	4.24945e-164	SF3B4
APH1A	2.9605e-226	-0.345314	0.289	0.379	1.07327e-221	APH1A
PFDN5	0	-0.347059	0.854	0.925	0	PFDN5
RPS8	0	-0.349116	0.972	0.99	0	RPS8
RPS25	0	-0.349295	0.931	0.973	0	RPS25
ABHD14B	1.519e-184	-0.353961	0.23	0.306	5.50682e-180	ABHD14B
RPL9	0	-0.355496	0.921	0.972	0	RPL9
EEF1D	0	-0.358841	0.884	0.949	0	EEF1D
LDHA	8.66908e-179	-0.35972	0.546	0.623	3.1428e-174	LDHA
RACK1	0	-0.364821	0.878	0.941	0	RACK1
DUSP2	4.0412e-190	-0.367993	0.428	0.512	1.46506e-185	DUSP2
LAPTM5	0	-0.36951	0.774	0.878	0	LAPTM5
FBL	2.05319e-261	-0.370872	0.334	0.431	7.44344e-257	FBL
RPS7	0	-0.371318	0.939	0.977	0	RPS7
RPS4X	0	-0.371651	0.961	0.992	0	RPS4X
RPL18A	0	-0.371842	0.954	0.984	0	RPL18A
PBXIP1	1.84001e-196	-0.371909	0.26	0.34	6.67058e-192	PBXIP1
HNRNPA0	0	-0.375783	0.506	0.634	0	HNRNPA0
IER2	3.5282e-129	-0.378154	0.488	0.556	1.27908e-124	IER2
RPL23A	0	-0.380354	0.916	0.967	0	RPL23A
RPL10	0	-0.381644	0.961	0.987	0	RPL10
RPS12	0	-0.382301	0.982	0.994	0	RPS12
RPS18	0	-0.383994	0.966	0.99	0	RPS18
ALDOA	0	-0.384241	0.422	0.579	0	ALDOA
NACA	0	-0.385276	0.926	0.97	0	NACA
RPSA	0	-0.388746	0.908	0.967	0	RPSA
RPL7A	0	-0.393581	0.956	0.987	0	RPL7A
TPT1	0	-0.396041	0.977	0.993	0	TPT1
RPS23	0	-0.396722	0.956	0.986	0	RPS23
EMD	1.68128e-277	-0.397592	0.302	0.403	6.09514e-273	EMD
RPL32	0	-0.398193	0.963	0.986	0	RPL32
S1PR5	4.90227e-166	-0.400002	0.302	0.373	1.77722e-161	S1PR5
PABPC1	0	-0.401022	0.863	0.942	0	PABPC1
RPL29	0	-0.405771	0.92	0.964	0	RPL29
USHBP1	2.56925e-274	-0.407838	0.28	0.379	9.31431e-270	USHBP1
CTSW	0	-0.412131	0.67	0.775	0	CTSW
RPL13	0	-0.414853	0.98	0.995	0	RPL13
RPL6	0	-0.41493	0.952	0.983	0	RPL6
RPS14	0	-0.41586	0.978	0.995	0	RPS14
GABARAPL1	9.74751e-94	-0.416149	0.231	0.278	3.53377e-89	GABARAPL1
RPL10A	0	-0.416666	0.912	0.967	0	RPL10A
RPL19	0	-0.417643	0.979	0.995	0	RPL19
RPL8	0	-0.42334	0.957	0.986	0	RPL8
RPL5	0	-0.423646	0.941	0.982	0	RPL5
RPS27A	0	-0.423696	0.965	0.99	0	RPS27A
DDOST	4.29067e-289	-0.428419	0.298	0.396	1.5555e-284	DDOST
HLA-C	0	-0.428436	0.973	0.994	0	HLA-C
RPS9	0	-0.430581	0.909	0.965	0	RPS9
RPS3	0	-0.432982	0.977	0.996	0	RPS3
RPS5	0	-0.436303	0.919	0.973	0	RPS5
RPS6	0	-0.440529	0.966	0.991	0	RPS6
RPL4	0	-0.44344	0.872	0.95	0	RPL4
CD7	0	-0.451076	0.595	0.716	0	CD7
RPL3	0	-0.452072	0.963	0.992	0	RPL3
S1PR1	3.9755e-260	-0.455533	0.269	0.363	1.44124e-255	S1PR1
RPS3A	0	-0.458018	0.948	0.986	0	RPS3A
RPLP0	0	-0.470945	0.929	0.98	0	RPLP0
RPS4Y1	0	-0.478058	0.567	0.68	0	RPS4Y1
ICAM3	0	-0.478635	0.423	0.569	0	ICAM3
EEF1B2	0	-0.490377	0.837	0.934	0	EEF1B2
EIF3L	0	-0.492305	0.487	0.638	0	EIF3L
NME2	0	-0.49607	0.361	0.525	0	NME2
EEF2	0	-0.506408	0.841	0.95	0	EEF2
PRNP	3.21304e-203	-0.514256	0.219	0.295	1.16482e-198	PRNP
EEF1A1	0	-0.533732	0.991	0.998	0	EEF1A1
VPS51	0	-0.54652	0.216	0.331	0	VPS51
SPSB3	0	-0.553837	0.221	0.351	0	SPSB3
PCBP2	0	-0.571843	0.743	0.875	0	PCBP2
KLRB1	0	-0.58251	0.3	0.4	0	KLRB1
FTH1	0	-0.593545	0.866	0.942	0	FTH1
MT-ND4L	0	-0.642407	0.881	0.951	0	MT-ND4L
RPL17	0	-0.645542	0.656	0.817	0	RPL17
MT-ATP8	0	-0.663754	0.645	0.754	0	MT-ATP8
SH2D2A	0	-0.690252	0.283	0.401	0	SH2D2A
EEF1G	0	-0.736938	0.358	0.56	0	EEF1G
PCBP1	0	-0.826986	0.401	0.553	0	PCBP1
RPS26	0	-0.897301	0.837	0.907	0	RPS26
MT2A	2.87193e-176	-0.92997	0.387	0.456	1.04116e-171	MT2A

## Sheet: NK
	p_val	avg_log2FC	pct.1	pct.2	p_val_adj	gene
HBB	0	6.63604	0.296	0.029	0	HBB
CLDN11	8.63994e-222	1.41544	0.533	0.395	3.13224e-217	CLDN11
IFI6	3.39485e-193	1.39864	0.308	0.153	1.23074e-188	IFI6
TNFSF13B	2.51872e-264	1.28582	0.625	0.508	9.13111e-260	TNFSF13B
ISG15	6.09525e-173	1.24123	0.354	0.2	2.20971e-168	ISG15
XAF1	3.89612e-139	1.21223	0.398	0.257	1.41246e-134	XAF1
PDGFA	8.15505e-147	1.20389	0.413	0.283	2.95645e-142	PDGFA
IL32	0	1.19069	0.603	0.377	0	IL32
AD000090.1	1.18992e-209	1.10602	0.648	0.489	4.31383e-205	AD000090.1
HLA-DRB1	6.85185e-137	1.07619	0.252	0.126	2.484e-132	HLA-DRB1
ZNF688	1.85977e-198	1.07412	0.577	0.423	6.74223e-194	ZNF688
TECR	2.42547e-60	1.03934	0.37	0.291	8.79304e-56	TECR
HIST1H1E	1.9225e-149	1.01773	0.474	0.322	6.96965e-145	HIST1H1E
ATP5F1A	1.88375e-167	0.961834	0.645	0.539	6.82914e-163	ATP5F1A
EIF2AK2	5.50701e-94	0.952477	0.263	0.156	1.99646e-89	EIF2AK2
NF1	8.94858e-110	0.917239	0.307	0.185	3.24413e-105	NF1
NEAT1	3.12232e-116	0.90196	0.595	0.484	1.13194e-111	NEAT1
DAAM1	5.19975e-97	0.84076	0.432	0.322	1.88507e-92	DAAM1
STAT1	6.71308e-69	0.809613	0.296	0.202	2.43369e-64	STAT1
TRIR	4.51586e-152	0.798598	0.473	0.32	1.63714e-147	TRIR
CYBA	2.50089e-222	0.794484	0.774	0.729	9.06649e-218	CYBA
KAT7	1.22335e-88	0.794378	0.401	0.288	4.43501e-84	KAT7
ARID5B	2.46057e-118	0.758926	0.663	0.593	8.92031e-114	ARID5B
LGALS1	4.39342e-106	0.745191	0.563	0.449	1.59275e-101	LGALS1
BAX	6.98234e-59	0.74193	0.326	0.24	2.53131e-54	BAX
S100A11	4.8604e-101	0.73693	0.421	0.3	1.76204e-96	S100A11
SCYL3	3.86837e-68	0.732418	0.384	0.29	1.4024e-63	SCYL3
HLA-DRB5	2.31622e-64	0.719148	0.302	0.21	8.39699e-60	HLA-DRB5
JUND	1.0875e-19	0.696194	0.275	0.234	3.94252e-15	JUND
TRBC1	4.18638e-103	0.694374	0.49	0.371	1.51769e-98	TRBC1
RPS27L	1.39297e-67	0.684719	0.367	0.271	5.04995e-63	RPS27L
SAMD9L	4.42931e-53	0.679788	0.263	0.179	1.60576e-48	SAMD9L
ZBTB20	4.15192e-51	0.674313	0.263	0.184	1.50519e-46	ZBTB20
PLCG2	1.02103e-25	0.65933	0.306	0.249	3.70155e-21	PLCG2
IKZF3	5.71699e-66	0.646998	0.344	0.245	2.07258e-61	IKZF3
AMFR	4.78858e-75	0.64446	0.559	0.471	1.736e-70	AMFR
FGF23	3.12364e-48	0.622706	0.53	0.477	1.13241e-43	FGF23
PARP14	7.84464e-47	0.617686	0.257	0.179	2.84392e-42	PARP14
MTRNR2L1	1.24796e-137	0.617044	0.748	0.636	4.52423e-133	MTRNR2L1
AXL	3.80291e-42	0.615592	0.3	0.228	1.37867e-37	AXL
OGA	4.57619e-39	0.607809	0.258	0.19	1.65901e-34	OGA
YIPF4	3.16691e-49	0.592982	0.275	0.194	1.1481e-44	YIPF4
HIST1H1D	8.30824e-60	0.581532	0.264	0.172	3.01199e-55	HIST1H1D
SEM1	3.36051e-43	0.566103	0.275	0.2	1.21829e-38	SEM1
ABHD17A	3.98142e-40	0.564074	0.301	0.231	1.44338e-35	ABHD17A
FAM126B	7.43524e-48	0.563399	0.277	0.197	2.6955e-43	FAM126B
RIPOR2	1.95557e-43	0.560912	0.368	0.292	7.08954e-39	RIPOR2
TRIM22	1.34343e-40	0.539617	0.389	0.315	4.87034e-36	TRIM22
MALAT1	1.65994e-164	0.523023	0.999	1	6.01779e-160	MALAT1
CX3CR1	8.11457e-63	0.520397	0.55	0.452	2.94177e-58	CX3CR1
SSH1	7.67314e-33	0.515246	0.353	0.286	2.78174e-28	SSH1
HIST1H4C	1.2931e-40	0.503338	0.396	0.322	4.68789e-36	HIST1H4C
ANXA2	1.49593e-52	0.497208	0.404	0.316	5.42321e-48	ANXA2
CNOT7	4.42388e-33	0.496562	0.319	0.254	1.60379e-28	CNOT7
RSRP1	6.82235e-47	0.492738	0.441	0.357	2.47331e-42	RSRP1
ISG20	1.1246e-40	0.492494	0.426	0.353	4.07703e-36	ISG20
NDUFA3	2.74634e-47	0.488722	0.378	0.295	9.95629e-43	NDUFA3
COX7B	1.86698e-52	0.486854	0.446	0.36	6.76836e-48	COX7B
HLA-DPB1	4.48677e-65	0.475447	0.464	0.357	1.62659e-60	HLA-DPB1
SAMD9	2.15346e-36	0.473957	0.299	0.224	7.80693e-32	SAMD9
HLA-DPA1	3.35555e-49	0.46949	0.436	0.351	1.21649e-44	HLA-DPA1
DYNLL1	6.60847e-47	0.465879	0.365	0.279	2.39577e-42	DYNLL1
SMAD2	1.54854e-35	0.457321	0.311	0.238	5.6139e-31	SMAD2
RBX1	6.53635e-32	0.457069	0.297	0.232	2.36962e-27	RBX1
S100A6	4.07563e-87	0.453172	0.745	0.671	1.47754e-82	S100A6
CISD3	1.56195e-25	0.447251	0.265	0.21	5.66255e-21	CISD3
ATP5F1E	1.92893e-87	0.438905	0.671	0.588	6.99295e-83	ATP5F1E
NOP10	1.7846e-24	0.430622	0.277	0.221	6.46969e-20	NOP10
RAB29	6.24738e-28	0.429842	0.28	0.22	2.26486e-23	RAB29
BST2	1.76262e-34	0.428125	0.425	0.358	6.39003e-30	BST2
FYB1	4.5774e-43	0.424914	0.464	0.382	1.65945e-38	FYB1
DDX24	2.87043e-51	0.422996	0.443	0.351	1.04062e-46	DDX24
LY6E	3.23427e-43	0.413673	0.583	0.506	1.17252e-38	LY6E
FOS	5.83967e-19	0.405859	0.388	0.321	2.11706e-14	FOS
S100A4	1.33739e-70	0.401051	0.789	0.731	4.84844e-66	S100A4
SP110	2.26976e-29	0.399347	0.319	0.252	8.22858e-25	SP110
PLEK	1.53111e-76	0.392735	0.716	0.634	5.55073e-72	PLEK
COX6B1	1.81069e-40	0.389067	0.548	0.486	6.56429e-36	COX6B1
LINC00861	6.49108e-22	0.386073	0.359	0.302	2.35321e-17	LINC00861
ATP5PD	8.44263e-21	0.383563	0.272	0.222	3.06071e-16	ATP5PD
SP100	1.09531e-32	0.381743	0.496	0.429	3.97084e-28	SP100
GNG5	7.12583e-31	0.38147	0.438	0.375	2.58333e-26	GNG5
IFITM3	1.2793e-27	0.38018	0.458	0.398	4.63785e-23	IFITM3
KLF6	3.3483e-31	0.377887	0.623	0.553	1.21386e-26	KLF6
COPS9	8.42565e-21	0.373374	0.286	0.235	3.05455e-16	COPS9
ATP5MD	8.86317e-27	0.372882	0.388	0.327	3.21317e-22	ATP5MD
OST4	2.10405e-35	0.371772	0.525	0.465	7.62783e-31	OST4
PSMB9	2.95616e-50	0.367355	0.635	0.57	1.0717e-45	PSMB9
C8orf59	5.78687e-20	0.366052	0.257	0.208	2.09791e-15	C8orf59
ATP5ME	1.46003e-24	0.364438	0.344	0.286	5.29304e-20	ATP5ME
HCST	2.02013e-61	0.361923	0.726	0.667	7.32358e-57	HCST
MRPS6	3.95282e-23	0.359875	0.271	0.216	1.43302e-18	MRPS6
ATP5MF	9.644e-24	0.358174	0.373	0.318	3.49624e-19	ATP5MF
CSTB	2.12266e-21	0.358084	0.302	0.248	7.69527e-17	CSTB
ABRACL	1.60968e-24	0.356038	0.283	0.224	5.83559e-20	ABRACL
PTPN6	7.98166e-30	0.35512	0.363	0.293	2.89359e-25	PTPN6
HNRNPL	5.57911e-25	0.353861	0.375	0.314	2.0226e-20	HNRNPL
ELOB	3.74734e-37	0.350015	0.523	0.458	1.35852e-32	ELOB
CD38	6.04327e-19	0.346804	0.293	0.242	2.19087e-14	CD38
AAK1	7.06533e-18	0.346217	0.321	0.272	2.56139e-13	AAK1
KLF2	1.03977e-27	0.33682	0.433	0.367	3.76948e-23	KLF2
EMP3	1.41353e-42	0.334247	0.624	0.552	5.12448e-38	EMP3
UQCR10	9.52626e-28	0.327416	0.429	0.368	3.45355e-23	UQCR10
FKBP8	1.69973e-18	0.325176	0.308	0.257	6.16202e-14	FKBP8
POLR2L	6.16501e-20	0.324207	0.432	0.384	2.235e-15	POLR2L
TMEM258	2.90007e-19	0.31787	0.385	0.335	1.05136e-14	TMEM258
IFI16	4.98496e-23	0.316928	0.42	0.358	1.8072e-18	IFI16
DNAJA1	7.8688e-11	0.31471	0.312	0.277	2.85268e-06	DNAJA1
TCEA1	5.97598e-16	0.313985	0.313	0.265	2.16647e-11	TCEA1
ATP5PF	2.19838e-15	0.311398	0.332	0.289	7.96978e-11	ATP5PF
MRPS21	2.66513e-14	0.311284	0.279	0.235	9.66191e-10	MRPS21
SELENOH	1.63567e-14	0.310911	0.3	0.257	5.9298e-10	SELENOH
VIM	1.28159e-30	0.309342	0.533	0.463	4.64616e-26	VIM
MYL12A	1.76064e-66	0.308503	0.829	0.785	6.38285e-62	MYL12A
CLIC1	8.34261e-37	0.307656	0.653	0.609	3.02445e-32	CLIC1
MIER1	1.89457e-20	0.304936	0.291	0.236	6.86837e-16	MIER1
KLRD1	3.30542e-58	0.304	0.782	0.728	1.19831e-53	KLRD1
PRDM1	2.64348e-10	0.302924	0.259	0.225	9.58341e-06	PRDM1
ADAR	1.40894e-08	0.302103	0.441	0.414	0.000510784	ADAR
ARF6	2.71136e-24	0.299629	0.385	0.321	9.8295e-20	ARF6
SPCS2	4.80413e-14	0.29475	0.353	0.311	1.74164e-09	SPCS2
GZMH	2.08374e-36	0.294744	0.77	0.731	7.55419e-32	GZMH
PSME2	1.28458e-31	0.289504	0.58	0.519	4.65699e-27	PSME2
CELF2	3.71058e-24	0.289376	0.531	0.472	1.3452e-19	CELF2
CTSC	2.27442e-31	0.286019	0.558	0.491	8.24546e-27	CTSC
SNX3	1.14255e-16	0.285732	0.282	0.233	4.1421e-12	SNX3
S100A10	3.66865e-20	0.285073	0.556	0.51	1.32999e-15	S100A10
ATP5MC2	4.71271e-30	0.284401	0.603	0.54	1.7085e-25	ATP5MC2
DYNLRB1	1.61781e-12	0.278431	0.323	0.283	5.86505e-08	DYNLRB1
TBCA	2.95577e-15	0.277794	0.329	0.284	1.07156e-10	TBCA
USP15	5.69741e-12	0.277489	0.333	0.293	2.06548e-07	USP15
SNX6	4.26983e-14	0.27614	0.301	0.258	1.54794e-09	SNX6
PTGES3	8.42738e-19	0.275564	0.405	0.352	3.05518e-14	PTGES3
RPS2	2.35571e-42	0.274526	0.824	0.83	8.54016e-38	RPS2
UBL5	1.45359e-22	0.272329	0.55	0.503	5.26971e-18	UBL5
SRI	1.96683e-12	0.272222	0.255	0.216	7.13034e-08	SRI
CD52	3.25736e-28	0.27204	0.536	0.462	1.18089e-23	CD52
SH3BGRL3	1.11949e-41	0.267896	0.781	0.742	4.05847e-37	SH3BGRL3
ARPC5L	1.02862e-19	0.267169	0.464	0.413	3.72906e-15	ARPC5L
SELENOW	3.54821e-14	0.266424	0.384	0.341	1.28633e-09	SELENOW
PYHIN1	3.61053e-18	0.266194	0.446	0.396	1.30893e-13	PYHIN1
DOCK8	8.65817e-16	0.264898	0.322	0.273	3.13885e-11	DOCK8
SSB	2.54042e-11	0.263752	0.254	0.217	9.20979e-07	SSB
N4BP2L2	2.25117e-15	0.260085	0.414	0.371	8.16117e-11	N4BP2L2
ATP5MC3	2.11148e-15	0.259032	0.412	0.366	7.65475e-11	ATP5MC3
PSMB10	4.76194e-15	0.25738	0.443	0.403	1.72635e-10	PSMB10
RPL36	1.6417e-40	0.25557	0.748	0.696	5.95164e-36	RPL36
PSMA4	1.58038e-12	0.255452	0.258	0.217	5.72936e-08	PSMA4
DDX18	1.11538e-11	0.253796	0.271	0.233	4.04358e-07	DDX18
TAP1	8.07302e-13	0.253595	0.361	0.318	2.92671e-08	TAP1
KRTCAP2	3.85926e-11	0.253539	0.397	0.361	1.3991e-06	KRTCAP2
ARHGAP15	2.30562e-10	0.2517	0.268	0.232	8.35857e-06	ARHGAP15
RPL28	1.06286e-52	0.251431	0.814	0.746	3.85319e-48	RPL28
MSN	8.77229e-49	-0.250778	0.699	0.774	3.18022e-44	MSN
RPL17	1.25024e-15	-0.251308	0.466	0.499	4.53248e-11	RPL17
ARIH2	1.6313e-14	-0.251797	0.292	0.338	5.91396e-10	ARIH2
ILF3	1.01476e-13	-0.252046	0.302	0.346	3.67883e-09	ILF3
EIF4A2	2.74392e-21	-0.254486	0.463	0.517	9.94755e-17	EIF4A2
ADAM8	2.20547e-20	-0.255263	0.311	0.369	7.9955e-16	ADAM8
GLIPR2	2.49495e-16	-0.255958	0.317	0.365	9.04494e-12	GLIPR2
NME2	9.819e-17	-0.256579	0.255	0.306	3.55968e-12	NME2
PTPRCAP	4.47036e-54	-0.257246	0.663	0.769	1.62064e-49	PTPRCAP
EIF4H	4.71288e-18	-0.258339	0.29	0.343	1.70856e-13	EIF4H
HLA-A	2.07026e-153	-0.259396	0.97	0.991	7.50533e-149	HLA-A
SYTL1	9.60972e-20	-0.260337	0.347	0.403	3.48381e-15	SYTL1
RHOC	1.1862e-14	-0.260764	0.317	0.361	4.30033e-10	RHOC
RPS4X	1.55916e-85	-0.260796	0.868	0.925	5.65241e-81	RPS4X
EEF1B2	9.54785e-38	-0.261811	0.652	0.701	3.46138e-33	EEF1B2
EIF3D	6.48759e-10	-0.262625	0.287	0.319	2.35195e-05	EIF3D
NUCB1	5.57174e-17	-0.263722	0.275	0.325	2.01992e-12	NUCB1
DDX5	4.33346e-74	-0.265196	0.884	0.929	1.57101e-69	DDX5
CASP8	2.43688e-11	-0.26538	0.303	0.339	8.83441e-07	CASP8
NIPBL	1.90137e-08	-0.26619	0.332	0.362	0.000689305	NIPBL
BTN3A1	1.62759e-07	-0.267681	0.297	0.322	0.0059005	BTN3A1
KLF3	3.90164e-23	-0.268579	0.237	0.299	1.41446e-18	KLF3
MYH9	2.45325e-33	-0.268586	0.643	0.701	8.89375e-29	MYH9
CD244	1.26812e-15	-0.269126	0.237	0.284	4.5973e-11	CD244
TMX4	5.01428e-12	-0.27034	0.264	0.301	1.81783e-07	TMX4
ITGB2	4.86612e-95	-0.270981	0.88	0.923	1.76412e-90	ITGB2
MT-ND1	3.02741e-131	-0.270997	0.876	0.942	1.09753e-126	MT-ND1
CSDE1	1.11236e-23	-0.271147	0.431	0.492	4.03265e-19	CSDE1
FCER1G	1.45054e-52	-0.271245	0.449	0.563	5.25863e-48	FCER1G
TRBC2	2.12309e-07	-0.271786	0.43	0.446	0.00769685	TRBC2
NR4A2	2.27608e-19	-0.272411	0.25	0.3	8.25146e-15	NR4A2
LITAF	1.45891e-62	-0.272698	0.729	0.797	5.289e-58	LITAF
RPS5	9.84013e-70	-0.27327	0.787	0.849	3.56734e-65	RPS5
RPS11	1.73728e-34	-0.273728	0.805	0.86	6.29817e-30	RPS11
LDHA	1.93144e-23	-0.275396	0.435	0.494	7.00206e-19	LDHA
HNRNPD	2.14643e-08	-0.275438	0.289	0.315	0.000778144	HNRNPD
GLG1	4.66353e-20	-0.275784	0.372	0.423	1.69067e-15	GLG1
IGFBP7	3.29019e-19	-0.27765	0.315	0.369	1.19279e-14	IGFBP7
FYN	2.26178e-10	-0.278326	0.45	0.477	8.19963e-06	FYN
EIF4EBP2	9.48971e-10	-0.27876	0.226	0.257	3.4403e-05	EIF4EBP2
APH1A	4.68287e-17	-0.280063	0.227	0.274	1.69768e-12	APH1A
SPSB3	2.73633e-18	-0.280754	0.198	0.25	9.92001e-14	SPSB3
CYTH1	7.41707e-25	-0.281149	0.452	0.517	2.68891e-20	CYTH1
RPL31	1.29108e-62	-0.282955	0.796	0.856	4.68055e-58	RPL31
KIR2DL3	2.66666e-08	-0.283428	0.232	0.262	0.000966744	KIR2DL3
NONO	1.0446e-20	-0.283659	0.317	0.373	3.787e-16	NONO
STK10	1.2052e-16	-0.285408	0.468	0.51	4.36923e-12	STK10
FGD3	1.70434e-16	-0.287299	0.224	0.271	6.17873e-12	FGD3
SDF4	7.63289e-27	-0.288163	0.314	0.382	2.76715e-22	SDF4
NCR1	2.58807e-14	-0.289793	0.215	0.256	9.38254e-10	NCR1
DIP2A	2.01055e-13	-0.290573	0.355	0.394	7.28884e-09	DIP2A
TAPBP	1.19473e-41	-0.292273	0.528	0.612	4.33127e-37	TAPBP
BRD2	3.8253e-29	-0.293708	0.47	0.539	1.38679e-24	BRD2
ATP2B4	3.52574e-10	-0.293718	0.352	0.38	1.27819e-05	ATP2B4
PIK3R5	6.33595e-14	-0.294019	0.216	0.258	2.29697e-09	PIK3R5
RAB5C	8.33816e-17	-0.294236	0.209	0.255	3.02283e-12	RAB5C
MAPK1IP1L	2.50909e-17	-0.294476	0.226	0.274	9.09619e-13	MAPK1IP1L
PTP4A2	1.17778e-07	-0.294505	0.444	0.461	0.00426979	PTP4A2
IRF1	1.87695e-15	-0.294603	0.539	0.575	6.80452e-11	IRF1
SLC25A6	1.34234e-44	-0.299198	0.526	0.608	4.86639e-40	SLC25A6
SETD2	5.32546e-10	-0.299745	0.263	0.294	1.93064e-05	SETD2
KCNAB2	3.55534e-18	-0.302692	0.258	0.308	1.28892e-13	KCNAB2
RASSF1	1.1615e-25	-0.303553	0.328	0.392	4.21078e-21	RASSF1
ARF1	3.78691e-46	-0.30481	0.538	0.615	1.37287e-41	ARF1
CANX	8.57587e-21	-0.305552	0.384	0.437	3.10901e-16	CANX
LAPTM5	1.03008e-73	-0.305555	0.675	0.753	3.73434e-69	LAPTM5
BAZ2A	2.9181e-11	-0.30771	0.266	0.299	1.0579e-06	BAZ2A
MAPRE1	3.48128e-18	-0.308421	0.21	0.259	1.26207e-13	MAPRE1
ADD1	1.0961e-13	-0.308492	0.318	0.358	3.97369e-09	ADD1
AKNA	1.59602e-30	-0.308731	0.497	0.559	5.78603e-26	AKNA
SRSF5	5.72473e-44	-0.310175	0.603	0.676	2.07539e-39	SRSF5
MT-RNR1	8.75413e-63	-0.310676	0.231	0.35	3.17363e-58	MT-RNR1
GNAI2	1.11242e-16	-0.314879	0.383	0.429	4.03285e-12	GNAI2
TMED2	3.60322e-23	-0.316701	0.252	0.311	1.30628e-18	TMED2
TTC3	1.29337e-10	-0.31691	0.232	0.265	4.68884e-06	TTC3
SELPLG	1.15929e-35	-0.31965	0.421	0.499	4.20277e-31	SELPLG
LRP10	4.13429e-23	-0.319703	0.279	0.335	1.49881e-18	LRP10
SH2D2A	1.07829e-18	-0.320744	0.346	0.395	3.90911e-14	SH2D2A
EZR	2.7422e-19	-0.321491	0.327	0.377	9.94129e-15	EZR
ITGAL	1.14099e-23	-0.321508	0.532	0.582	4.13643e-19	ITGAL
EEF1A1	2.20431e-103	-0.321737	0.964	0.977	7.99129e-99	EEF1A1
PHF20	5.04017e-16	-0.32308	0.259	0.303	1.82721e-11	PHF20
PREX1	8.48587e-12	-0.32387	0.265	0.301	3.07638e-07	PREX1
MT-CYB	3.4052e-184	-0.324608	0.915	0.978	1.23449e-179	MT-CYB
VPS37B	4.84354e-28	-0.326631	0.221	0.287	1.75593e-23	VPS37B
RPL27A	2.59348e-68	-0.326916	0.72	0.8	9.40216e-64	RPL27A
ITGB7	1.36961e-31	-0.327596	0.346	0.419	4.96525e-27	ITGB7
SLC38A1	1.45901e-21	-0.330013	0.375	0.431	5.28934e-17	SLC38A1
NCOA1	3.44178e-08	-0.330032	0.229	0.255	0.00124775	NCOA1
ARHGAP25	3.57906e-10	-0.33126	0.289	0.318	1.29751e-05	ARHGAP25
KIAA1551	6.66354e-14	-0.332258	0.341	0.378	2.41573e-09	KIAA1551
RNF166	8.74685e-25	-0.333274	0.236	0.297	3.171e-20	RNF166
SF3A1	3.60595e-25	-0.335231	0.206	0.266	1.30726e-20	SF3A1
CCDC69	5.35365e-30	-0.33664	0.347	0.416	1.94086e-25	CCDC69
AUP1	4.65588e-29	-0.336729	0.279	0.347	1.6879e-24	AUP1
SLA2	6.8342e-21	-0.336856	0.202	0.256	2.4776e-16	SLA2
TMEM109	6.93377e-23	-0.338779	0.207	0.263	2.5137e-18	TMEM109
CDC42SE2	3.22494e-24	-0.341743	0.378	0.437	1.16914e-19	CDC42SE2
ANXA11	1.87888e-31	-0.34196	0.354	0.422	6.81149e-27	ANXA11
YPEL5	2.92367e-23	-0.343516	0.279	0.336	1.05992e-18	YPEL5
CHD3	2.5426e-07	-0.344027	0.25	0.274	0.00921769	CHD3
DDOST	1.16001e-30	-0.34434	0.291	0.36	4.20537e-26	DDOST
ALDOA	3.07582e-42	-0.346263	0.367	0.458	1.11508e-37	ALDOA
HNRNPA1	1.10153e-65	-0.347443	0.543	0.644	3.99339e-61	HNRNPA1
MGAT4A	1.23629e-29	-0.348222	0.266	0.335	4.48193e-25	MGAT4A
HERC1	4.70624e-08	-0.348863	0.235	0.262	0.00170615	HERC1
PDCD4	9.56644e-12	-0.349405	0.23	0.265	3.46812e-07	PDCD4
MAPK1	7.70358e-16	-0.349904	0.302	0.346	2.79278e-11	MAPK1
RPS6	2.28693e-193	-0.351083	0.912	0.962	8.29079e-189	RPS6
CSNK1D	3.34598e-21	-0.353093	0.23	0.283	1.21302e-16	CSNK1D
DUSP1	2.11829e-22	-0.353448	0.427	0.467	7.67945e-18	DUSP1
WIPF1	1.25981e-54	-0.353718	0.546	0.634	4.5672e-50	WIPF1
PIK3R1	4.51732e-23	-0.35646	0.38	0.434	1.63766e-18	PIK3R1
STAT6	2.23427e-19	-0.356627	0.206	0.256	8.09989e-15	STAT6
RPL7	5.93233e-92	-0.357185	0.67	0.771	2.15065e-87	RPL7
CIRBP	2.34496e-72	-0.358704	0.614	0.699	8.50119e-68	CIRBP
PTPN12	1.46847e-12	-0.361049	0.293	0.326	5.32364e-08	PTPN12
RCSD1	6.09586e-14	-0.362139	0.279	0.317	2.20993e-09	RCSD1
HIPK2	2.9538e-09	-0.363449	0.289	0.316	0.000107084	HIPK2
PXN	2.7579e-39	-0.363648	0.335	0.417	9.99822e-35	PXN
PRSS23	1.03942e-33	-0.369481	0.375	0.448	3.76823e-29	PRSS23
NCAM1	6.45167e-18	-0.37089	0.224	0.272	2.33892e-13	NCAM1
RFTN1	5.15504e-19	-0.371274	0.21	0.258	1.86886e-14	RFTN1
MATK	3.96439e-41	-0.371795	0.413	0.49	1.43721e-36	MATK
RIN3	1.63233e-37	-0.374876	0.27	0.347	5.91769e-33	RIN3
HLA-C	1.03708e-229	-0.377221	0.97	0.989	3.75974e-225	HLA-C
LAMP1	2.56819e-31	-0.380322	0.257	0.324	9.31044e-27	LAMP1
FTH1	1.42783e-30	-0.381607	0.69	0.641	5.17633e-26	FTH1
APMAP	4.1651e-56	-0.382991	0.527	0.612	1.50997e-51	APMAP
EMD	1.71062e-28	-0.383599	0.211	0.276	6.2015e-24	EMD
TNFRSF1B	5.35762e-30	-0.384086	0.341	0.408	1.9423e-25	TNFRSF1B
ARHGAP9	6.9819e-40	-0.384689	0.401	0.48	2.53115e-35	ARHGAP9
MAP1LC3B	1.42103e-33	-0.386821	0.327	0.398	5.15168e-29	MAP1LC3B
RBM3	3.12536e-70	-0.388688	0.512	0.613	1.13304e-65	RBM3
BHLHE40	1.05528e-38	-0.3899	0.324	0.405	3.82571e-34	BHLHE40
ZYX	6.84638e-35	-0.390872	0.231	0.305	2.48202e-30	ZYX
FBXW5	5.91693e-20	-0.391718	0.229	0.28	2.14507e-15	FBXW5
HLA-F	5.51357e-65	-0.392017	0.592	0.681	1.99883e-60	HLA-F
CCNI	4.86333e-85	-0.392082	0.596	0.691	1.7631e-80	CCNI
MT-ND4L	7.69069e-71	-0.393982	0.773	0.751	2.78811e-66	MT-ND4L
P2RY8	1.03079e-32	-0.394525	0.264	0.336	3.73691e-28	P2RY8
SYNE2	7.99084e-10	-0.395263	0.663	0.671	2.89692e-05	SYNE2
ARHGAP30	1.00426e-27	-0.398125	0.436	0.488	3.64075e-23	ARHGAP30
RPL3	7.33125e-238	-0.399972	0.906	0.967	2.6578e-233	RPL3
MT-ATP6	0	-0.408012	0.94	0.984	0	MT-ATP6
SEPT9	1.7328e-70	-0.410261	0.44	0.551	6.28192e-66	SEPT9
ICAM3	1.283e-53	-0.411434	0.386	0.483	4.65126e-49	ICAM3
PITPNC1	5.09862e-33	-0.412794	0.202	0.271	1.8484e-28	PITPNC1
TSC22D3	8.30071e-78	-0.413608	0.582	0.671	3.00925e-73	TSC22D3
GADD45B	1.611e-22	-0.414797	0.293	0.344	5.84034e-18	GADD45B
MACF1	3.19733e-15	-0.415418	0.635	0.644	1.15913e-10	MACF1
P4HB	2.46344e-56	-0.417477	0.369	0.467	8.93071e-52	P4HB
SNRK	1.53811e-24	-0.418154	0.224	0.28	5.57611e-20	SNRK
C1orf162	3.57728e-40	-0.419005	0.224	0.304	1.29687e-35	C1orf162
HLA-E	4.49873e-265	-0.419126	0.972	0.991	1.63092e-260	HLA-E
EPB41	3.6276e-24	-0.419672	0.28	0.334	1.31511e-19	EPB41
SBDS	1.09649e-31	-0.420502	0.201	0.267	3.97512e-27	SBDS
ARHGAP4	4.31711e-34	-0.420658	0.266	0.338	1.56508e-29	ARHGAP4
CAPNS1	2.54008e-15	-0.42831	0.237	0.275	9.20856e-11	CAPNS1
EHD1	1.49949e-21	-0.429817	0.208	0.258	5.43611e-17	EHD1
TMC6	1.22015e-31	-0.436098	0.252	0.318	4.42342e-27	TMC6
KLF13	1.43625e-14	-0.437732	0.232	0.267	5.20685e-10	KLF13
RASA3	1.79793e-42	-0.438407	0.322	0.403	6.51805e-38	RASA3
RPL4	4.10798e-163	-0.441665	0.76	0.859	1.48927e-158	RPL4
PSAP	4.75585e-93	-0.443414	0.535	0.658	1.72414e-88	PSAP
PIP4K2A	5.88045e-15	-0.447903	0.341	0.373	2.13184e-10	PIP4K2A
SH2D1B	1.72333e-62	-0.448471	0.374	0.476	6.24758e-58	SH2D1B
MAF1	1.93906e-38	-0.450731	0.227	0.301	7.02967e-34	MAF1
BIN2	9.75241e-113	-0.456719	0.63	0.737	3.53554e-108	BIN2
EIF3L	5.33067e-56	-0.460798	0.34	0.436	1.93253e-51	EIF3L
ZBTB1	5.40746e-29	-0.46102	0.201	0.262	1.96037e-24	ZBTB1
TMC8	2.00534e-43	-0.462508	0.303	0.385	7.26994e-39	TMC8
HNRNPA0	3.28651e-66	-0.463815	0.384	0.487	1.19146e-61	HNRNPA0
ARL4C	1.40299e-67	-0.4717	0.668	0.746	5.08627e-63	ARL4C
PCBP1	5.92641e-44	-0.474546	0.39	0.462	2.1485e-39	PCBP1
ZBTB44	1.45782e-20	-0.478197	0.209	0.255	5.28503e-16	ZBTB44
ATF4	1.22206e-24	-0.479774	0.198	0.253	4.43035e-20	ATF4
CNOT6L	4.81021e-28	-0.48077	0.263	0.323	1.74384e-23	CNOT6L
SUN2	1.02281e-57	-0.482213	0.34	0.438	3.70799e-53	SUN2
DDIT4	6.31001e-47	-0.494803	0.313	0.396	2.28757e-42	DDIT4
MT-ND5	2.18e-288	-0.505396	0.88	0.957	7.90317e-284	MT-ND5
FBL	8.57454e-41	-0.506384	0.225	0.302	3.10853e-36	FBL
RASSF5	2.19103e-70	-0.512211	0.393	0.502	7.94316e-66	RASSF5
SYNE1	8.83022e-53	-0.522813	0.659	0.72	3.20122e-48	SYNE1
CD69	1.67735e-28	-0.526703	0.403	0.447	6.08089e-24	CD69
SLC44A2	8.3135e-66	-0.5366	0.294	0.401	3.01389e-61	SLC44A2
SORL1	9.38213e-81	-0.537383	0.406	0.521	3.4013e-76	SORL1
EIF4B	6.03549e-74	-0.539887	0.417	0.521	2.18805e-69	EIF4B
MT-ND4	9.0796e-260	-0.542368	0.893	0.968	3.29163e-255	MT-ND4
PDE4D	2.17799e-46	-0.543705	0.18	0.26	7.89585e-42	PDE4D
PRRC2B	1.70521e-39	-0.549703	0.237	0.31	6.18191e-35	PRRC2B
PIK3IP1	2.4634e-55	-0.549872	0.183	0.273	8.93057e-51	PIK3IP1
ITGAM	9.47861e-70	-0.551318	0.287	0.396	3.43628e-65	ITGAM
RUNX3	1.27765e-86	-0.554622	0.515	0.625	4.63185e-82	RUNX3
PABPC1	6.25219e-232	-0.559439	0.742	0.87	2.26661e-227	PABPC1
SPOCK2	4.26092e-70	-0.576056	0.246	0.356	1.54471e-65	SPOCK2
FOSL2	2.34432e-52	-0.580006	0.198	0.284	8.49888e-48	FOSL2
IGF2R	3.10296e-36	-0.607292	0.322	0.385	1.12491e-31	IGF2R
EEF1G	6.15993e-58	-0.607469	0.196	0.286	2.23316e-53	EEF1G
S1PR5	2.60987e-137	-0.609825	0.474	0.609	9.46158e-133	S1PR5
PCBP2	5.87603e-174	-0.631555	0.552	0.673	2.13024e-169	PCBP2
JAK1	3.88885e-174	-0.63198	0.685	0.808	1.40983e-169	JAK1
ZFP36	6.69571e-107	-0.632647	0.483	0.596	2.4274e-102	ZFP36
EEF2	0	-0.639531	0.724	0.863	0	EEF2
DUSP2	3.40175e-135	-0.643716	0.251	0.414	1.23324e-130	DUSP2
MAP3K8	4.17638e-86	-0.645888	0.283	0.404	1.51406e-81	MAP3K8
AHNAK	1.95955e-157	-0.661796	0.731	0.819	7.10396e-153	AHNAK
IL2RB	5.19223e-188	-0.662851	0.511	0.682	1.88234e-183	IL2RB
PPP1R15A	1.11039e-47	-0.685884	0.335	0.404	4.02549e-43	PPP1R15A
ETS1	1.90967e-53	-0.71633	0.486	0.55	6.92313e-49	ETS1
BTG2	1.00999e-62	-0.727662	0.236	0.331	3.66152e-58	BTG2
CXCR4	3.31425e-118	-0.742519	0.276	0.422	1.20152e-113	CXCR4
MT-ND6	1.54937e-216	-0.767644	0.601	0.754	5.61692e-212	MT-ND6
JUNB	8.97044e-111	-0.83113	0.465	0.568	3.25205e-106	JUNB
MT-RNR2	4.34108e-108	-0.871378	0.233	0.355	1.57377e-103	MT-RNR2
GNB2L1	5.25389e-124	-1.18566	0.15	0.275	1.90469e-119	GNB2L1
IER2	1.85404e-168	-1.21419	0.398	0.544	6.72145e-164	IER2
NFKBIA	5.61543e-203	-1.21943	0.416	0.578	2.03576e-198	NFKBIA

## Sheet: DC
	p_val	avg_log2FC	pct.1	pct.2	p_val_adj	gene
IFI44L	1.11369e-42	2.10408	0.353	0.181	4.03746e-38	IFI44L
MTRNR2L11	5.55686e-21	1.85223	0.285	0.183	2.01453e-16	MTRNR2L11
KLF2	2.43596e-28	1.74495	0.29	0.152	8.83109e-24	KLF2
JUND	2.89531e-72	1.71384	0.657	0.516	1.04964e-67	JUND
LRRC75A	2.83581e-11	1.70591	0.285	0.227	1.02807e-06	LRRC75A
ATF3	9.42691e-14	1.68287	0.34	0.252	3.41754e-09	ATF3
IFITM1	2.39399e-09	1.51256	0.371	0.319	8.67892e-05	IFITM1
CEBPB	2.01965e-23	1.49692	0.401	0.287	7.32185e-19	CEBPB
MX1	2.32526e-26	1.48124	0.5	0.381	8.42976e-22	MX1
IFITM3	9.16278e-08	1.45366	0.614	0.623	0.00332178	IFITM3
S100A8	3.07599e-13	1.42574	0.511	0.417	1.11514e-08	S100A8
TNFAIP3	6.77738e-33	1.39734	0.507	0.365	2.457e-28	TNFAIP3
IFI6	1.62464e-13	1.35555	0.384	0.311	5.8898e-09	IFI6
H1FX	3.79673e-27	1.3185	0.463	0.35	1.37643e-22	H1FX
ISG15	6.34476e-14	1.30062	0.437	0.367	2.30017e-09	ISG15
NEAT1	5.32096e-26	1.27664	0.698	0.66	1.92901e-21	NEAT1
NFKBIA	8.43307e-26	1.26396	0.826	0.801	3.05724e-21	NFKBIA
BRI3	1.27176e-21	1.2473	0.404	0.306	4.6105e-17	BRI3
NFKBIZ	1.06166e-33	1.22812	0.569	0.442	3.84884e-29	NFKBIZ
AC020916.1	2.19857e-15	1.18633	0.359	0.263	7.97048e-11	AC020916.1
CTSD	3.23026e-23	1.1343	0.252	0.13	1.17107e-18	CTSD
PARP14	2.4386e-18	1.12189	0.394	0.287	8.84066e-14	PARP14
JUN	9.05506e-16	1.1161	0.526	0.422	3.28273e-11	JUN
CEBPD	1.59839e-16	1.10381	0.524	0.484	5.79466e-12	CEBPD
AC106820.2	2.56537e-07	1.10091	0.332	0.279	0.00930024	AC106820.2
ARL5B	1.98668e-18	1.09749	0.26	0.15	7.20233e-14	ARL5B
TCOF1	1.9334e-16	1.09494	0.271	0.175	7.00916e-12	TCOF1
MX2	8.56803e-15	1.09338	0.427	0.34	3.10617e-10	MX2
DUSP2	5.69881e-08	1.08957	0.427	0.36	0.00206599	DUSP2
RGS1	8.12945e-11	1.08339	0.378	0.302	2.94717e-06	RGS1
KDM6B	1.52206e-11	1.04077	0.453	0.394	5.51793e-07	KDM6B
GPR183	5.27232e-11	1.0387	0.573	0.533	1.91137e-06	GPR183
XAF1	1.66617e-11	1.0272	0.473	0.419	6.04035e-07	XAF1
KLF6	6.22696e-40	1.01963	0.816	0.779	2.25746e-35	KLF6
HIST1H1D	3.76868e-13	1.0137	0.305	0.21	1.36626e-08	HIST1H1D
POLR2J3.1	4.66774e-12	1.00966	0.314	0.24	1.6922e-07	POLR2J3.1
FOSB	1.76302e-28	1.00114	0.567	0.399	6.39149e-24	FOSB
SAMD9L	1.77329e-08	0.998597	0.279	0.218	0.000642872	SAMD9L
AREG	4.67645e-13	0.992386	0.375	0.283	1.69535e-08	AREG
APOL6	1.91084e-17	0.990965	0.345	0.237	6.92736e-13	APOL6
METRNL	5.82079e-17	0.922144	0.336	0.226	2.11021e-12	METRNL
EXOSC6	1.68668e-17	0.907377	0.277	0.175	6.11472e-13	EXOSC6
FAM126B	1.07782e-12	0.894315	0.496	0.431	3.90741e-08	FAM126B
RNF213	2.86113e-19	0.848239	0.652	0.593	1.03724e-14	RNF213
EIF2AK2	8.43179e-15	0.842861	0.464	0.376	3.05678e-10	EIF2AK2
NR4A3	1.1629e-11	0.835542	0.319	0.23	4.21585e-07	NR4A3
VCAN	2.7028e-07	0.824327	0.476	0.425	0.00979846	VCAN
NAMPT	1.45401e-14	0.809652	0.568	0.515	5.27121e-10	NAMPT
PIM3	4.22301e-16	0.805288	0.504	0.422	1.53097e-11	PIM3
IER5	2.62838e-12	0.801176	0.302	0.212	9.52866e-08	IER5
RASGEF1B	1.74336e-15	0.786876	0.363	0.259	6.32022e-11	RASGEF1B
PPP2R5C	8.92221e-12	0.780534	0.377	0.296	3.23457e-07	PPP2R5C
LMO2	4.74435e-12	0.777945	0.282	0.2	1.71997e-07	LMO2
AAK1	1.46533e-10	0.774468	0.279	0.199	5.31225e-06	AAK1
STAT1	5.47087e-12	0.760603	0.509	0.442	1.98336e-07	STAT1
HSPA5	1.032e-12	0.75003	0.704	0.695	3.7413e-08	HSPA5
MAPKAPK2	1.26203e-13	0.747933	0.388	0.287	4.57524e-09	MAPKAPK2
ZFP36	5.96572e-15	0.746305	0.88	0.901	2.16275e-10	ZFP36
MDM2	7.21534e-13	0.745601	0.296	0.201	2.61578e-08	MDM2
FKBP5	8.58248e-09	0.742649	0.429	0.375	0.000311141	FKBP5
DDX24	3.42155e-13	0.740309	0.589	0.538	1.24041e-08	DDX24
SPATS2L	7.50194e-08	0.740201	0.313	0.256	0.00271968	SPATS2L
NDUFB8	2.93011e-10	0.739514	0.268	0.195	1.06225e-05	NDUFB8
ARIH1	5.2768e-18	0.735537	0.304	0.189	1.913e-13	ARIH1
NFKB1	5.16155e-16	0.732751	0.425	0.336	1.87122e-11	NFKB1
MALAT1	6.99389e-32	0.730741	0.993	0.997	2.5355e-27	MALAT1
MDM4	1.09302e-13	0.722745	0.495	0.436	3.96253e-09	MDM4
PPP1R15B	3.29947e-09	0.722554	0.304	0.232	0.000119616	PPP1R15B
ZBTB7A	1.98586e-08	0.716204	0.288	0.225	0.000719934	ZBTB7A
RAB21	1.15455e-11	0.713426	0.265	0.182	4.18558e-07	RAB21
MCL1	1.9096e-36	0.711748	0.819	0.777	6.92288e-32	MCL1
FOSL2	4.49321e-10	0.711609	0.367	0.291	1.62892e-05	FOSL2
SOCS3	1.98847e-12	0.708167	0.334	0.236	7.2088e-08	SOCS3
ATP2A2	1.54249e-08	0.705053	0.298	0.226	0.0005592	ATP2A2
SMAD2	8.35141e-09	0.704857	0.508	0.48	0.000302764	SMAD2
MBD2	2.64916e-10	0.704733	0.305	0.223	9.60399e-06	MBD2
TOR1AIP2	1.46412e-10	0.701297	0.26	0.18	5.30786e-06	TOR1AIP2
PRDM2	1.17794e-08	0.696214	0.292	0.221	0.000427037	PRDM2
YPEL5	2.4432e-11	0.688551	0.64	0.639	8.85734e-07	YPEL5
PPP1R15A	3.34524e-16	0.677551	0.752	0.704	1.21275e-11	PPP1R15A
SCARB2	4.77297e-10	0.673968	0.328	0.249	1.73034e-05	SCARB2
KDM2A	1.06251e-12	0.667523	0.453	0.372	3.85193e-08	KDM2A
KANSL1	1.09634e-11	0.665493	0.304	0.217	3.97457e-07	KANSL1
C16orf72	9.45424e-08	0.665244	0.395	0.343	0.00342745	C16orf72
DPYSL2	4.03667e-08	0.659996	0.491	0.479	0.00146341	DPYSL2
TLE3	6.1134e-08	0.644338	0.357	0.294	0.00221629	TLE3
YBX3	1.49563e-07	0.643605	0.406	0.361	0.00542211	YBX3
PIP4K2A	8.39771e-11	0.643127	0.351	0.28	3.04442e-06	PIP4K2A
CBX6	5.08567e-08	0.638136	0.307	0.244	0.00184371	CBX6
WHAMM	2.61855e-07	0.61712	0.336	0.279	0.00949304	WHAMM
MZT2B	1.69911e-10	0.614613	0.495	0.45	6.15978e-06	MZT2B
CCNL1	5.24741e-25	0.611501	0.766	0.752	1.90234e-20	CCNL1
MTRNR2L1	1.2105e-12	0.604084	0.884	0.917	4.38844e-08	MTRNR2L1
GNAS	7.41208e-35	0.600927	0.793	0.804	2.6871e-30	GNAS
SLC35E1	1.77081e-08	0.594667	0.254	0.18	0.000641971	SLC35E1
SMG1	1.01066e-18	0.584686	0.75	0.776	3.66395e-14	SMG1
AC007952.4	4.63012e-09	0.580089	0.411	0.341	0.000167856	AC007952.4
PTPRA	2.09797e-08	0.580037	0.269	0.197	0.000760577	PTPRA
RAB11FIP1	8.62927e-08	0.579495	0.606	0.598	0.00312837	RAB11FIP1
CFLAR	1.95755e-07	0.573897	0.577	0.584	0.00709671	CFLAR
TNRC6B	3.1923e-13	0.570794	0.655	0.644	1.15731e-08	TNRC6B
EDEM1	7.12574e-09	0.56776	0.294	0.221	0.000258329	EDEM1
ARPC4	1.816e-07	0.567227	0.418	0.381	0.00658355	ARPC4
ZEB2	4.45602e-13	0.565879	0.699	0.69	1.61544e-08	ZEB2
PTP4A2	1.73941e-17	0.542828	0.686	0.684	6.30587e-13	PTP4A2
TYMP	8.83606e-11	0.536257	0.748	0.768	3.20334e-06	TYMP
SPAG9	2.75443e-08	0.535551	0.394	0.325	0.000998565	SPAG9
TRA2B	4.69282e-14	0.533504	0.691	0.687	1.70129e-09	TRA2B
PTEN	3.59366e-09	0.531813	0.453	0.407	0.000130281	PTEN
IL6ST	8.68413e-08	0.531508	0.252	0.186	0.00314826	IL6ST
DDHD1	2.11114e-07	0.530608	0.308	0.244	0.0076535	DDHD1
QKI	3.08776e-08	0.530134	0.492	0.454	0.00111941	QKI
HSP90AA1	3.64018e-10	0.522493	0.883	0.926	1.31968e-05	HSP90AA1
SAT1	1.04411e-09	0.518491	0.864	0.891	3.78523e-05	SAT1
PPP1R14B	1.56268e-07	0.508802	0.322	0.247	0.00566517	PPP1R14B
RPS29	8.14985e-37	0.507853	0.94	0.962	2.95457e-32	RPS29
MALT1	8.66952e-08	0.506581	0.379	0.313	0.00314296	MALT1
FOS	3.24531e-26	0.504297	0.907	0.823	1.17652e-21	FOS
MT-ND2	5.38238e-28	0.50003	0.961	0.989	1.95127e-23	MT-ND2
AKAP13	8.99399e-12	0.499192	0.756	0.749	3.26059e-07	AKAP13
SFPQ	3.65533e-14	0.495621	0.712	0.723	1.32517e-09	SFPQ
PLAC8	1.0207e-08	0.493619	0.545	0.48	0.000370034	PLAC8
HNRNPD	2.78349e-11	0.489227	0.632	0.619	1.0091e-06	HNRNPD
FMNL1	2.04613e-07	0.486685	0.547	0.538	0.00741783	FMNL1
DDX21	2.0013e-12	0.485186	0.716	0.71	7.2553e-08	DDX21
MT-ND4	1.63322e-17	0.476521	0.971	0.988	5.92091e-13	MT-ND4
IRF2BP2	3.06658e-08	0.470103	0.539	0.497	0.00111173	IRF2BP2
ARF6	7.3742e-09	0.462065	0.641	0.654	0.000267337	ARF6
CTSZ	1.38551e-11	0.459676	0.695	0.747	5.02291e-07	CTSZ
AC245014.3	1.41775e-07	0.459416	0.438	0.374	0.00513977	AC245014.3
CDV3	5.78405e-11	0.457562	0.439	0.369	2.09689e-06	CDV3
BTG1	6.01776e-10	0.447001	0.703	0.701	2.18162e-05	BTG1
KLF4	1.88941e-09	0.444829	0.59	0.528	6.84966e-05	KLF4
TACC1	3.83347e-08	0.439117	0.576	0.542	0.00138975	TACC1
LYN	3.83097e-08	0.436123	0.63	0.621	0.00138884	LYN
SRRM2	1.23799e-14	0.434393	0.757	0.763	4.48807e-10	SRRM2
PNRC1	3.58523e-10	0.429177	0.765	0.802	1.29975e-05	PNRC1
MTRNR2L10	2.3637e-10	0.423381	0.259	0.173	8.56911e-06	MTRNR2L10
UBC	1.85074e-11	0.409787	0.947	0.974	6.70949e-07	UBC
GNAI2	3.0379e-17	0.405431	0.788	0.833	1.10133e-12	GNAI2
UBE2J1	1.05292e-07	0.397342	0.603	0.572	0.00381714	UBE2J1
RBM39	1.0313e-19	0.391728	0.848	0.878	3.73876e-15	RBM39
GRB2	1.28726e-08	0.388353	0.762	0.786	0.00046667	GRB2
HNRNPU	2.36775e-08	0.317984	0.819	0.859	0.000858382	HNRNPU
FTL	1.18257e-10	0.314963	0.972	0.988	4.28716e-06	FTL
CDC42	5.25817e-10	0.3015	0.828	0.865	1.90624e-05	CDC42
RPS20	4.10694e-12	0.279618	0.878	0.926	1.48889e-07	RPS20
RPL23	1.47864e-15	0.279168	0.907	0.952	5.3605e-11	RPL23
SON	2.24648e-07	0.27292	0.85	0.89	0.00814415	SON
H2AFY	1.62908e-07	0.268638	0.8	0.853	0.00590591	H2AFY
SOD2	2.11836e-07	0.251961	0.547	0.546	0.0076797	SOD2
SHKBP1	1.87168e-13	-0.250232	0.454	0.603	6.7854e-09	SHKBP1
AUP1	2.04179e-16	-0.250508	0.517	0.688	7.4021e-12	AUP1
YDJC	5.26711e-09	-0.250535	0.201	0.29	0.000190948	YDJC
DCK	1.64844e-10	-0.250755	0.295	0.411	5.9761e-06	DCK
EDEM2	1.44728e-09	-0.251275	0.172	0.26	5.24683e-05	EDEM2
MRPL4	1.46767e-11	-0.251281	0.322	0.448	5.32075e-07	MRPL4
ATP5PB	5.03357e-17	-0.251384	0.641	0.786	1.82482e-12	ATP5PB
ZSWIM7	3.35077e-10	-0.251392	0.291	0.399	1.21476e-05	ZSWIM7
UNC119	1.59194e-14	-0.252738	0.474	0.631	5.77125e-10	UNC119
SMS	3.45102e-13	-0.252894	0.328	0.466	1.2511e-08	SMS
SNRNP40	8.33089e-12	-0.252952	0.232	0.35	3.0202e-07	SNRNP40
BSG	6.8041e-18	-0.253339	0.477	0.64	2.46669e-13	BSG
PLP2	5.93198e-11	-0.2535	0.645	0.78	2.15052e-06	PLP2
C12orf10	5.51965e-10	-0.253601	0.253	0.356	2.00104e-05	C12orf10
NAAA	2.39228e-14	-0.253719	0.359	0.503	8.67273e-10	NAAA
TRABD	7.61523e-17	-0.253774	0.498	0.668	2.76075e-12	TRABD
MAP4K1	4.93838e-18	-0.253999	0.411	0.581	1.79031e-13	MAP4K1
RPL32	6.52685e-40	-0.254148	0.967	0.982	2.36618e-35	RPL32
COMT	1.65112e-11	-0.254217	0.559	0.708	5.9858e-07	COMT
RPS6KA4	1.89554e-12	-0.254371	0.452	0.592	6.87192e-08	RPS6KA4
NCBP2-AS2	6.83916e-12	-0.254454	0.313	0.433	2.4794e-07	NCBP2-AS2
NSUN5	8.88488e-11	-0.254573	0.163	0.257	3.22104e-06	NSUN5
PRELID1	5.51343e-16	-0.254708	0.661	0.779	1.99878e-11	PRELID1
UBLCP1	8.36783e-12	-0.25483	0.178	0.282	3.03359e-07	UBLCP1
SF3A1	7.51551e-17	-0.255163	0.388	0.551	2.7246e-12	SF3A1
ESD	8.49039e-11	-0.255296	0.395	0.535	3.07802e-06	ESD
DECR1	1.56928e-17	-0.255819	0.489	0.663	5.68911e-13	DECR1
MRPL11	1.28355e-11	-0.256067	0.343	0.472	4.65325e-07	MRPL11
POLR2K	6.17931e-10	-0.256318	0.301	0.41	2.24019e-05	POLR2K
GRHPR	3.86821e-12	-0.256567	0.354	0.483	1.40234e-07	GRHPR
SDCCAG8	3.425e-08	-0.256654	0.252	0.342	0.00124167	SDCCAG8
QARS	7.12261e-09	-0.256765	0.365	0.476	0.000258216	QARS
CTSH	4.37693e-15	-0.258072	0.628	0.755	1.58677e-10	CTSH
AK2	4.50335e-18	-0.258571	0.331	0.499	1.6326e-13	AK2
RPSA	1.14974e-23	-0.258757	0.91	0.966	4.16816e-19	RPSA
COMMD8	4.02397e-14	-0.258759	0.29	0.424	1.45881e-09	COMMD8
RPS8	1.4904e-37	-0.259225	0.988	0.995	5.40313e-33	RPS8
ATP5MC1	6.11225e-15	-0.259599	0.475	0.643	2.21587e-10	ATP5MC1
FAM162A	9.66588e-11	-0.259705	0.389	0.515	3.50417e-06	FAM162A
SELENOF	5.06465e-14	-0.259802	0.502	0.656	1.83609e-09	SELENOF
PYCARD	1.38926e-16	-0.260071	0.703	0.834	5.03647e-12	PYCARD
PUF60	2.32945e-15	-0.260499	0.402	0.561	8.44496e-11	PUF60
SNRPA	6.65853e-21	-0.260807	0.409	0.588	2.41392e-16	SNRPA
PFN1	7.83234e-26	-0.261148	0.949	0.969	2.83946e-21	PFN1
RPL13	1.45215e-41	-0.261588	0.989	0.996	5.26447e-37	RPL13
CRYL1	4.13745e-12	-0.26171	0.167	0.266	1.49995e-07	CRYL1
LYPLA2	4.78227e-10	-0.261732	0.21	0.308	1.73372e-05	LYPLA2
PFKL	3.03991e-12	-0.26187	0.383	0.52	1.10206e-07	PFKL
BECN1	1.06723e-13	-0.262044	0.239	0.364	3.86902e-09	BECN1
U2AF2	9.34856e-15	-0.262761	0.297	0.438	3.38913e-10	U2AF2
DHRS7	2.60345e-14	-0.262867	0.476	0.64	9.4383e-10	DHRS7
RNF5	8.72019e-12	-0.263089	0.295	0.427	3.16133e-07	RNF5
RNF167	3.12e-13	-0.263335	0.267	0.398	1.13109e-08	RNF167
ZYX	2.20249e-16	-0.263581	0.699	0.806	7.98467e-12	ZYX
SNAP23	1.16576e-16	-0.263607	0.357	0.512	4.22622e-12	SNAP23
CCDC115	3.49895e-09	-0.264258	0.221	0.314	0.000126848	CCDC115
OTULINL	6.83661e-10	-0.264414	0.338	0.445	2.47848e-05	OTULINL
BCAP31	6.61118e-12	-0.264625	0.519	0.66	2.39675e-07	BCAP31
C1orf162	1.38708e-16	-0.264663	0.716	0.838	5.02859e-12	C1orf162
MED28	4.69108e-10	-0.265688	0.337	0.455	1.70066e-05	MED28
HDAC1	3.8649e-11	-0.265937	0.321	0.443	1.40114e-06	HDAC1
GDI2	1.27074e-15	-0.266053	0.806	0.904	4.60682e-11	GDI2
APEX1	1.0179e-15	-0.266168	0.595	0.751	3.6902e-11	APEX1
MRPL15	5.19347e-08	-0.266537	0.206	0.291	0.00188279	MRPL15
PARVG	1.33144e-17	-0.266738	0.582	0.744	4.82689e-13	PARVG
COX6A1	1.06321e-18	-0.266764	0.765	0.882	3.85446e-14	COX6A1
MAGOH	2.07312e-14	-0.267472	0.427	0.578	7.51567e-10	MAGOH
ALG3	9.6725e-08	-0.26768	0.222	0.305	0.00350657	ALG3
ENHO	1.24492e-11	-0.26811	0.245	0.364	4.51322e-07	ENHO
MRPL43	1.72764e-12	-0.268143	0.336	0.468	6.26321e-08	MRPL43
RABGGTA	1.92363e-08	-0.268163	0.189	0.271	0.000697374	RABGGTA
PSTPIP1	3.76117e-13	-0.268229	0.274	0.402	1.36354e-08	PSTPIP1
PPT1	2.96415e-16	-0.268558	0.585	0.739	1.07459e-11	PPT1
PDCD6	4.72485e-18	-0.269118	0.484	0.664	1.7129e-13	PDCD6
AKR1A1	2.64945e-15	-0.269575	0.477	0.635	9.60505e-11	AKR1A1
WDR18	3.2289e-12	-0.269795	0.195	0.303	1.17057e-07	WDR18
DCTN2	1.74508e-14	-0.269887	0.328	0.474	6.32644e-10	DCTN2
MTCH2	6.29076e-14	-0.270014	0.327	0.465	2.28059e-09	MTCH2
P4HA1	1.29127e-08	-0.27008	0.204	0.292	0.000468124	P4HA1
EID1	3.39178e-18	-0.270385	0.674	0.851	1.22962e-13	EID1
BUB3	1.15616e-10	-0.270545	0.299	0.409	4.19141e-06	BUB3
PPIB	4.4032e-20	-0.270798	0.763	0.874	1.59629e-15	PPIB
SELENOH	1.00157e-18	-0.270805	0.613	0.78	3.631e-14	SELENOH
RPL6	1.13311e-36	-0.270844	0.959	0.988	4.10786e-32	RPL6
HMOX2	3.05688e-12	-0.270913	0.219	0.336	1.10821e-07	HMOX2
CERS2	1.92057e-11	-0.271679	0.163	0.262	6.96265e-07	CERS2
CNIH1	1.18903e-15	-0.271902	0.402	0.564	4.3106e-11	CNIH1
ARPC1B	1.40889e-19	-0.272497	0.862	0.95	5.10766e-15	ARPC1B
EIF3K	1.45947e-24	-0.272666	0.833	0.933	5.29102e-20	EIF3K
SUMF1	2.88909e-09	-0.272893	0.183	0.271	0.000104738	SUMF1
NCF4	2.97698e-09	-0.273795	0.277	0.379	0.000107925	NCF4
SS18L2	1.10435e-10	-0.274082	0.27	0.383	4.0036e-06	SS18L2
FLOT1	3.12486e-18	-0.274231	0.414	0.588	1.13285e-13	FLOT1
RPS23	7.56382e-36	-0.274765	0.971	0.99	2.74211e-31	RPS23
VSIR	4.86407e-20	-0.274817	0.572	0.723	1.76337e-15	VSIR
RHOG	1.997e-19	-0.275322	0.677	0.823	7.23972e-15	RHOG
IKBIP	2.95716e-09	-0.2757	0.202	0.293	0.000107206	IKBIP
PON2	7.72987e-09	-0.275721	0.28	0.38	0.000280231	PON2
PRAM1	5.03005e-10	-0.27592	0.326	0.438	1.82355e-05	PRAM1
BANF1	5.12903e-18	-0.27644	0.471	0.65	1.85943e-13	BANF1
QTRT1	1.97016e-08	-0.276641	0.175	0.254	0.000714243	QTRT1
DCTPP1	9.18553e-12	-0.277416	0.2	0.307	3.33003e-07	DCTPP1
RPL10A	7.86046e-36	-0.277589	0.945	0.983	2.84965e-31	RPL10A
GPAA1	3.68089e-15	-0.277836	0.247	0.383	1.33443e-10	GPAA1
RPS13	3.06709e-43	-0.278173	0.977	0.993	1.11191e-38	RPS13
MRPL16	2.36226e-10	-0.278313	0.311	0.42	8.56392e-06	MRPL16
EIF3I	3.20404e-21	-0.278449	0.547	0.723	1.16156e-16	EIF3I
POR	1.34376e-09	-0.2785	0.216	0.315	4.87153e-05	POR
MKKS	2.944e-10	-0.278612	0.168	0.265	1.06729e-05	MKKS
PNPLA2	1.89142e-09	-0.278645	0.347	0.459	6.85697e-05	PNPLA2
POLD2	1.17412e-07	-0.278664	0.192	0.271	0.00425653	POLD2
GUSB	1.13264e-15	-0.278857	0.382	0.534	4.10616e-11	GUSB
HIP1	1.56911e-08	-0.278896	0.321	0.423	0.000568849	HIP1
RPL10	1.74678e-41	-0.278898	0.959	0.984	6.33259e-37	RPL10
MAT2B	9.8122e-14	-0.278939	0.325	0.465	3.55722e-09	MAT2B
NBDY	2.32511e-12	-0.279526	0.358	0.493	8.42923e-08	NBDY
SCARB1	1.51379e-09	-0.279558	0.168	0.256	5.48796e-05	SCARB1
ZNF622	1.20724e-09	-0.280089	0.172	0.262	4.37661e-05	ZNF622
FES	2.67645e-18	-0.28098	0.433	0.594	9.70292e-14	FES
CCT6A	5.79076e-15	-0.281736	0.58	0.74	2.09932e-10	CCT6A
CD37	1.89732e-19	-0.281958	0.785	0.882	6.87835e-15	CD37
GPSM3	3.11512e-18	-0.28198	0.713	0.833	1.12933e-13	GPSM3
ICAM2	6.30483e-13	-0.282212	0.195	0.31	2.28569e-08	ICAM2
OSTC	9.01684e-20	-0.282268	0.582	0.773	3.26888e-15	OSTC
KRTCAP2	4.29431e-21	-0.282653	0.591	0.768	1.55682e-16	KRTCAP2
HIGD2A	9.57332e-21	-0.282874	0.736	0.859	3.47062e-16	HIGD2A
ADSL	4.2327e-15	-0.283457	0.261	0.399	1.53448e-10	ADSL
HEATR5B	1.48141e-11	-0.283534	0.164	0.263	5.37057e-07	HEATR5B
LSM10	6.86157e-19	-0.283879	0.359	0.532	2.48753e-14	LSM10
ATRAID	2.23992e-13	-0.284843	0.412	0.561	8.12038e-09	ATRAID
PSMD3	5.28917e-14	-0.284993	0.315	0.451	1.91748e-09	PSMD3
TSPO	2.11073e-13	-0.285997	0.706	0.809	7.65201e-09	TSPO
SDHC	1.13664e-16	-0.286591	0.414	0.578	4.12067e-12	SDHC
RPS3	1.09973e-49	-0.286628	0.982	0.993	3.98685e-45	RPS3
GDE1	4.33507e-09	-0.287497	0.18	0.266	0.000157159	GDE1
PABPC1	3.52881e-34	-0.287911	0.979	0.997	1.2793e-29	PABPC1
RAD23A	7.56368e-19	-0.288077	0.458	0.636	2.74206e-14	RAD23A
SMARCC2	1.95997e-09	-0.289473	0.268	0.366	7.10547e-05	SMARCC2
TPT1	4.31054e-31	-0.2898	0.99	0.998	1.5627e-26	TPT1
RPS7	2.55063e-41	-0.290227	0.94	0.976	9.24678e-37	RPS7
SH3BGRL3	1.03609e-25	-0.290472	0.912	0.958	3.75614e-21	SH3BGRL3
SUPT4H1	5.96748e-18	-0.291113	0.55	0.717	2.16339e-13	SUPT4H1
SPINT2	1.16146e-15	-0.291394	0.615	0.772	4.21066e-11	SPINT2
CRTAP	2.58366e-13	-0.291857	0.606	0.728	9.36654e-09	CRTAP
PGM1	4.51472e-11	-0.291952	0.157	0.25	1.63672e-06	PGM1
FBP1	1.22816e-13	-0.293608	0.299	0.431	4.45245e-09	FBP1
CNN2	4.67601e-20	-0.29441	0.686	0.812	1.69519e-15	CNN2
RAC2	3.545e-24	-0.294759	0.744	0.878	1.28517e-19	RAC2
SH3BP1	1.63891e-14	-0.294895	0.326	0.474	5.94153e-10	SH3BP1
DCAF11	2.73521e-09	-0.295048	0.223	0.318	9.91597e-05	DCAF11
ETFA	2.99418e-14	-0.296162	0.377	0.53	1.08548e-09	ETFA
RNASET2	1.58738e-19	-0.297697	0.81	0.913	5.75472e-15	RNASET2
SNX17	3.02153e-19	-0.298151	0.492	0.662	1.09539e-14	SNX17
FGR	8.18099e-21	-0.298775	0.556	0.723	2.96586e-16	FGR
MLX	2.86173e-17	-0.299205	0.289	0.444	1.03746e-12	MLX
SELPLG	1.21281e-18	-0.299275	0.461	0.633	4.3968e-14	SELPLG
MAD1L1	5.06288e-14	-0.299367	0.238	0.365	1.83544e-09	MAD1L1
ARL14EP	6.36369e-09	-0.299372	0.171	0.255	0.000230703	ARL14EP
CD302	4.54056e-15	-0.299464	0.402	0.55	1.64609e-10	CD302
SAT2	1.33519e-14	-0.299516	0.369	0.512	4.84048e-10	SAT2
FBL	2.49988e-18	-0.299704	0.567	0.74	9.06282e-14	FBL
METTL26	2.67806e-18	-0.301017	0.386	0.558	9.70879e-14	METTL26
TMSB4X	2.26909e-31	-0.30116	0.992	0.998	8.22612e-27	TMSB4X
DNAJC4	4.3724e-18	-0.301587	0.482	0.653	1.58513e-13	DNAJC4
EIF3E	1.94754e-22	-0.301706	0.732	0.88	7.0604e-18	EIF3E
PGAM1	2.39807e-24	-0.301993	0.564	0.742	8.69371e-20	PGAM1
PSENEN	6.42523e-15	-0.302043	0.271	0.406	2.32934e-10	PSENEN
KRCC1	2.09918e-12	-0.302121	0.205	0.319	7.61014e-08	KRCC1
ATP5F1C	3.50464e-19	-0.302314	0.62	0.788	1.27054e-14	ATP5F1C
NCOA4	3.00461e-21	-0.303441	0.558	0.726	1.08926e-16	NCOA4
SLC25A6	4.57237e-32	-0.303713	0.903	0.963	1.65762e-27	SLC25A6
PSMC4	2.41453e-14	-0.30378	0.36	0.504	8.7534e-10	PSMC4
TRAF3IP3	1.94172e-17	-0.304369	0.374	0.53	7.03932e-13	TRAF3IP3
SAMM50	7.28544e-16	-0.304782	0.266	0.409	2.64119e-11	SAMM50
CHTF8	1.34048e-13	-0.30488	0.21	0.329	4.85965e-09	CHTF8
TRPV2	2.00375e-15	-0.305373	0.248	0.38	7.26421e-11	TRPV2
MPST	2.27354e-12	-0.305405	0.272	0.39	8.24227e-08	MPST
SYPL1	1.29204e-10	-0.305961	0.25	0.363	4.68405e-06	SYPL1
INTS11	1.48077e-12	-0.306086	0.267	0.391	5.36823e-08	INTS11
MFNG	2.09541e-09	-0.306362	0.313	0.416	7.5965e-05	MFNG
EIF4EBP1	3.89261e-18	-0.306551	0.409	0.585	1.41119e-13	EIF4EBP1
NDUFA8	1.58446e-11	-0.307824	0.236	0.35	5.74414e-07	NDUFA8
PQBP1	5.19105e-15	-0.307834	0.425	0.575	1.88191e-10	PQBP1
TMEM243	2.78979e-15	-0.307855	0.344	0.491	1.01138e-10	TMEM243
FUOM	1.59704e-12	-0.309081	0.285	0.41	5.78975e-08	FUOM
NACA	4.32907e-43	-0.309566	0.953	0.984	1.56942e-38	NACA
MPC1	6.14019e-15	-0.310116	0.31	0.454	2.226e-10	MPC1
TGFBI	6.9953e-17	-0.310143	0.602	0.76	2.53601e-12	TGFBI
RNASE6	8.44526e-20	-0.310743	0.568	0.752	3.06166e-15	RNASE6
TUFM	4.08986e-22	-0.311211	0.612	0.783	1.4827e-17	TUFM
ABHD14B	3.18595e-17	-0.311923	0.288	0.436	1.155e-12	ABHD14B
THOC6	2.90091e-09	-0.3122	0.198	0.288	0.000105167	THOC6
ABI3	1.02258e-14	-0.312452	0.31	0.442	3.70716e-10	ABI3
AP1S2	4.8518e-19	-0.313775	0.707	0.867	1.75892e-14	AP1S2
AP1G2	3.72862e-16	-0.314418	0.219	0.349	1.35173e-11	AP1G2
EDF1	6.70187e-27	-0.314461	0.755	0.902	2.42963e-22	EDF1
ZNF22	1.42319e-15	-0.314665	0.211	0.34	5.15948e-11	ZNF22
GPI	1.3771e-18	-0.314918	0.477	0.635	4.99239e-14	GPI
RPS5	5.63354e-53	-0.315049	0.947	0.988	2.04233e-48	RPS5
RPL19	1.47455e-65	-0.316097	0.99	0.995	5.34569e-61	RPL19
USP1	1.29952e-13	-0.316506	0.228	0.35	4.71115e-09	USP1
PLD3	2.0431e-18	-0.317515	0.38	0.538	7.40686e-14	PLD3
INO80E	8.24878e-13	-0.317622	0.198	0.315	2.99043e-08	INO80E
CNPY3	2.10801e-25	-0.318332	0.762	0.901	7.64218e-21	CNPY3
CASP1	2.87648e-18	-0.318384	0.516	0.667	1.04281e-13	CASP1
PRKAG1	7.05804e-10	-0.319768	0.172	0.262	2.55875e-05	PRKAG1
ETHE1	8.19259e-16	-0.320011	0.368	0.522	2.97006e-11	ETHE1
TRAF7	1.19868e-13	-0.32061	0.188	0.307	4.34556e-09	TRAF7
EMC6	5.42394e-17	-0.320934	0.173	0.306	1.96634e-12	EMC6
PRMT2	2.68436e-16	-0.321119	0.489	0.644	9.7316e-12	PRMT2
C5orf15	1.86946e-11	-0.322022	0.198	0.304	6.77734e-07	C5orf15
RPL15	3.41497e-50	-0.32213	0.967	0.992	1.23803e-45	RPL15
RPS4X	3.66161e-47	-0.322695	0.975	0.995	1.32744e-42	RPS4X
PTPN6	1.22317e-22	-0.323266	0.658	0.795	4.43436e-18	PTPN6
UBL7	5.86647e-19	-0.32328	0.335	0.505	2.12677e-14	UBL7
CSTB	1.91574e-19	-0.323969	0.634	0.779	6.94513e-15	CSTB
ARRDC1	4.75178e-17	-0.324178	0.323	0.475	1.72266e-12	ARRDC1
CCNI	4.4435e-35	-0.324928	0.862	0.947	1.6109e-30	CCNI
SF3A2	3.52428e-18	-0.325028	0.334	0.499	1.27766e-13	SF3A2
TBCB	1.85954e-18	-0.325348	0.508	0.672	6.74141e-14	TBCB
HLA-DQA1	1.32065e-20	-0.325476	0.84	0.924	4.78775e-16	HLA-DQA1
TOR2A	3.42695e-13	-0.325774	0.2	0.31	1.24237e-08	TOR2A
RPL29	5.39777e-53	-0.325886	0.904	0.947	1.95685e-48	RPL29
ACTG1	1.1739e-37	-0.326213	0.967	0.993	4.25573e-33	ACTG1
NAGA	4.33299e-15	-0.327126	0.351	0.496	1.57084e-10	NAGA
MLF2	7.18313e-20	-0.327344	0.525	0.704	2.6041e-15	MLF2
CORO1B	1.67558e-17	-0.327462	0.355	0.511	6.0745e-13	CORO1B
LILRA2	3.03323e-13	-0.328186	0.31	0.438	1.09964e-08	LILRA2
RPL18A	2.86069e-52	-0.328914	0.972	0.989	1.03709e-47	RPL18A
NHP2	3.39074e-23	-0.329895	0.447	0.641	1.22924e-18	NHP2
TPRKB	1.04134e-11	-0.330248	0.229	0.339	3.77517e-07	TPRKB
RPL8	5.91286e-53	-0.330591	0.98	0.995	2.14359e-48	RPL8
RASSF4	4.76882e-10	-0.331507	0.374	0.496	1.72884e-05	RASSF4
GSTP1	1.19836e-33	-0.331913	0.874	0.959	4.34442e-29	GSTP1
ACO2	1.86521e-17	-0.332984	0.258	0.411	6.76194e-13	ACO2
FKBP1A	7.15409e-26	-0.333701	0.744	0.872	2.59357e-21	FKBP1A
ARL2BP	4.22544e-19	-0.333743	0.189	0.333	1.53185e-14	ARL2BP
PLD4	2.00017e-15	-0.33378	0.545	0.722	7.25122e-11	PLD4
RPL5	1.0013e-48	-0.334101	0.967	0.989	3.63001e-44	RPL5
ABTB1	4.22575e-14	-0.334706	0.197	0.31	1.53196e-09	ABTB1
CALHM2	1.86549e-12	-0.334839	0.224	0.336	6.76295e-08	CALHM2
EIF3F	1.63727e-30	-0.335545	0.777	0.901	5.93558e-26	EIF3F
CPPED1	1.43541e-18	-0.338052	0.446	0.614	5.20377e-14	CPPED1
FCGRT	1.93299e-28	-0.339228	0.738	0.884	7.00768e-24	FCGRT
CALM2	3.50105e-25	-0.339318	0.796	0.934	1.26923e-20	CALM2
MRPS28	3.95172e-08	-0.339339	0.174	0.25	0.00143262	MRPS28
POLR2G	5.86283e-19	-0.339472	0.406	0.576	2.12545e-14	POLR2G
M6PR	9.94362e-23	-0.340851	0.496	0.694	3.60486e-18	M6PR
UXT	3.31216e-26	-0.341758	0.628	0.804	1.20076e-21	UXT
CAT	4.59604e-27	-0.342805	0.581	0.777	1.6662e-22	CAT
PRKAR1A	1.45859e-19	-0.343089	0.568	0.733	5.28781e-15	PRKAR1A
NDUFV1	1.79913e-20	-0.343561	0.442	0.619	6.52238e-16	NDUFV1
SHMT2	1.19119e-14	-0.344668	0.258	0.387	4.31844e-10	SHMT2
SCAMP3	2.82112e-15	-0.345475	0.229	0.364	1.02274e-10	SCAMP3
ADAM8	1.85429e-18	-0.346684	0.397	0.563	6.72235e-14	ADAM8
TNFRSF1A	6.93983e-15	-0.347665	0.345	0.492	2.5159e-10	TNFRSF1A
EIF4B	1.12721e-16	-0.347845	0.722	0.876	4.08646e-12	EIF4B
CSTA	1.80675e-13	-0.348082	0.495	0.626	6.55e-09	CSTA
FAM110A	7.31802e-13	-0.349937	0.218	0.329	2.653e-08	FAM110A
JAGN1	4.21709e-08	-0.350253	0.222	0.305	0.00152882	JAGN1
PCBP1	1.83853e-14	-0.350338	0.707	0.813	6.66521e-10	PCBP1
APH1A	1.13312e-20	-0.350771	0.537	0.703	4.1079e-16	APH1A
HLA-C	1.06418e-40	-0.351392	0.964	0.982	3.85797e-36	HLA-C
HADH	4.9716e-11	-0.352487	0.212	0.315	1.80235e-06	HADH
NDUFS7	7.04489e-24	-0.352928	0.504	0.692	2.55398e-19	NDUFS7
IMPDH2	1.98562e-17	-0.353595	0.303	0.454	7.19846e-13	IMPDH2
RIN3	2.27349e-19	-0.353851	0.459	0.621	8.24208e-15	RIN3
BTF3	5.28537e-47	-0.353908	0.901	0.964	1.91611e-42	BTF3
FARSA	5.37903e-13	-0.356077	0.157	0.26	1.95006e-08	FARSA
AOAH	8.59648e-16	-0.356384	0.403	0.548	3.11648e-11	AOAH
GRN	2.7252e-41	-0.356896	0.837	0.936	9.87965e-37	GRN
ALDOA	7.14773e-32	-0.357055	0.643	0.876	2.59127e-27	ALDOA
CYBC1	6.00031e-18	-0.357354	0.34	0.491	2.17529e-13	CYBC1
TRAPPC1	2.24053e-29	-0.357372	0.609	0.798	8.1226e-25	TRAPPC1
RPL4	3.40449e-55	-0.358231	0.959	0.989	1.23423e-50	RPL4
LSM1	1.39784e-17	-0.358559	0.18	0.317	5.06759e-13	LSM1
RPS18	8.61846e-60	-0.358678	0.976	0.992	3.12445e-55	RPS18
ITGB2-AS1	1.45434e-14	-0.35893	0.241	0.37	5.27243e-10	ITGB2-AS1
PSMA6	1.33007e-32	-0.360515	0.457	0.704	4.82191e-28	PSMA6
C18orf32	1.47191e-17	-0.360669	0.296	0.445	5.3361e-13	C18orf32
RPL3	1.38271e-63	-0.3609	0.966	0.994	5.01275e-59	RPL3
TRIM27	6.44649e-12	-0.361531	0.2	0.301	2.33704e-07	TRIM27
AGGF1	4.40349e-12	-0.361775	0.158	0.259	1.5964e-07	AGGF1
RPS3A	2.28172e-50	-0.362226	0.959	0.993	8.27193e-46	RPS3A
SYTL1	8.0949e-14	-0.362293	0.259	0.376	2.93464e-09	SYTL1
RACK1	6.15315e-51	-0.36263	0.83	0.891	2.2307e-46	RACK1
ACTR1B	8.63633e-10	-0.362647	0.192	0.285	3.13093e-05	ACTR1B
ECSIT	7.54667e-11	-0.362755	0.186	0.281	2.73589e-06	ECSIT
CPNE1	1.37704e-13	-0.363009	0.33	0.461	4.99218e-09	CPNE1
ARHGAP9	9.59884e-19	-0.363448	0.411	0.575	3.47987e-14	ARHGAP9
G6PD	4.54414e-16	-0.363808	0.252	0.389	1.64739e-11	G6PD
ATP5MC3	1.8073e-27	-0.36393	0.675	0.833	6.55202e-23	ATP5MC3
RBBP4	7.21136e-24	-0.36397	0.505	0.687	2.61434e-19	RBBP4
C14orf119	7.66825e-11	-0.366917	0.205	0.302	2.77997e-06	C14orf119
RBM42	4.92545e-19	-0.366947	0.277	0.438	1.78562e-14	RBM42
COA3	6.17157e-17	-0.367537	0.193	0.323	2.23738e-12	COA3
TWF2	9.3618e-23	-0.367697	0.474	0.649	3.39393e-18	TWF2
TBC1D10C	3.08167e-18	-0.368448	0.226	0.368	1.1172e-13	TBC1D10C
BRD3	5.25496e-17	-0.370229	0.195	0.325	1.90508e-12	BRD3
TIMM9	3.98497e-14	-0.370575	0.158	0.27	1.44467e-09	TIMM9
ALKBH7	4.46574e-19	-0.371025	0.503	0.685	1.61896e-14	ALKBH7
ROGDI	2.61321e-12	-0.371628	0.229	0.339	9.47365e-08	ROGDI
CCNG1	2.18781e-16	-0.371776	0.32	0.453	7.93147e-12	CCNG1
SEMA4A	2.96298e-19	-0.372115	0.365	0.53	1.07417e-14	SEMA4A
GLIPR1	7.72413e-30	-0.37262	0.694	0.86	2.80023e-25	GLIPR1
PTRHD1	4.26866e-21	-0.372974	0.517	0.69	1.54752e-16	PTRHD1
PRDX3	3.50567e-22	-0.373279	0.47	0.658	1.27091e-17	PRDX3
SORBS3	4.30579e-14	-0.373432	0.147	0.254	1.56098e-09	SORBS3
REX1BD	8.80177e-24	-0.373505	0.447	0.638	3.19091e-19	REX1BD
ELOVL1	2.86684e-18	-0.373518	0.348	0.508	1.03931e-13	ELOVL1
PAXX	1.69499e-20	-0.373737	0.459	0.632	6.14483e-16	PAXX
APEH	1.26124e-13	-0.375407	0.221	0.341	4.57239e-09	APEH
RASA4	3.40583e-14	-0.375953	0.248	0.375	1.23472e-09	RASA4
HPS1	2.47488e-23	-0.376041	0.412	0.59	8.97217e-19	HPS1
RAB1B	8.21818e-27	-0.376157	0.324	0.524	2.97934e-22	RAB1B
NUDT22	3.63843e-13	-0.376536	0.281	0.404	1.31904e-08	NUDT22
LRMDA	1.2849e-12	-0.377539	0.193	0.292	4.65814e-08	LRMDA
UPK3A	1.78906e-16	-0.37849	0.196	0.325	6.48589e-12	UPK3A
NOA1	2.4939e-11	-0.378756	0.193	0.293	9.04115e-07	NOA1
SLC25A5	1.65493e-37	-0.379919	0.805	0.922	5.99961e-33	SLC25A5
HNRNPA0	6.87377e-29	-0.380232	0.614	0.806	2.49195e-24	HNRNPA0
PID1	1.52763e-09	-0.380234	0.215	0.306	5.53812e-05	PID1
NRROS	9.57658e-26	-0.380295	0.343	0.542	3.4718e-21	NRROS
DDOST	6.52219e-25	-0.380574	0.552	0.734	2.36449e-20	DDOST
LINC02256	4.29094e-22	-0.381219	0.274	0.446	1.5556e-17	LINC02256
RPS6	4.3295e-81	-0.381572	0.976	0.996	1.56957e-76	RPS6
OXA1L	8.7818e-27	-0.381625	0.572	0.746	3.18367e-22	OXA1L
BRK1	1.17127e-35	-0.381914	0.73	0.88	4.24619e-31	BRK1
CYB5R3	6.55911e-20	-0.383035	0.43	0.601	2.37787e-15	CYB5R3
CCDC107	3.09866e-20	-0.385053	0.226	0.383	1.12336e-15	CCDC107
TSEN34	1.14626e-15	-0.385059	0.299	0.436	4.15553e-11	TSEN34
NDUFS2	1.26597e-20	-0.38557	0.386	0.559	4.58954e-16	NDUFS2
SF3B4	2.70173e-20	-0.385737	0.334	0.501	9.79459e-16	SF3B4
EIF3D	7.68747e-24	-0.386711	0.589	0.775	2.78694e-19	EIF3D
RGS14	1.03704e-15	-0.386756	0.258	0.391	3.75957e-11	RGS14
APMAP	8.4932e-17	-0.387603	0.23	0.367	3.07904e-12	APMAP
MIF	3.81379e-36	-0.387832	0.628	0.826	1.38261e-31	MIF
TMEM109	6.10966e-23	-0.38802	0.461	0.646	2.21493e-18	TMEM109
MAGEF1	2.36013e-17	-0.388336	0.141	0.259	8.55619e-13	MAGEF1
EEF1B2	4.41132e-47	-0.388952	0.898	0.962	1.59924e-42	EEF1B2
FXYD5	2.01599e-34	-0.391391	0.798	0.894	7.30858e-30	FXYD5
SCNM1	5.93169e-20	-0.392216	0.449	0.612	2.15042e-15	SCNM1
ECI2	2.45188e-12	-0.392528	0.168	0.269	8.88879e-08	ECI2
YIF1B	6.72964e-27	-0.394207	0.419	0.616	2.4397e-22	YIF1B
PRELID3B	6.38642e-12	-0.394785	0.218	0.328	2.31527e-07	PRELID3B
LILRA6	4.99005e-16	-0.395072	0.137	0.251	1.80904e-11	LILRA6
GNPTG	3.28105e-20	-0.395556	0.334	0.5	1.18948e-15	GNPTG
TAGLN2	2.89212e-34	-0.396496	0.875	0.953	1.04848e-29	TAGLN2
SPINT1	5.59366e-12	-0.396838	0.164	0.256	2.02787e-07	SPINT1
PQLC3	3.31733e-21	-0.401015	0.301	0.468	1.20263e-16	PQLC3
SERTAD3	1.33099e-18	-0.40405	0.209	0.351	4.82523e-14	SERTAD3
MPG	5.45875e-27	-0.404289	0.294	0.501	1.97896e-22	MPG
AC004687.1	4.07551e-23	-0.40563	0.326	0.501	1.47749e-18	AC004687.1
RPLP0	7.93573e-70	-0.407698	0.966	0.991	2.87694e-65	RPLP0
RSL1D1	7.29753e-27	-0.40812	0.643	0.81	2.64557e-22	RSL1D1
C20orf27	2.67568e-22	-0.408374	0.489	0.652	9.70015e-18	C20orf27
PPDPF	5.07331e-28	-0.408478	0.69	0.83	1.83923e-23	PPDPF
CD300C	4.19731e-20	-0.409713	0.271	0.427	1.52165e-15	CD300C
FCER1G	7.20419e-41	-0.410055	0.845	0.94	2.61173e-36	FCER1G
S100A11	2.76955e-28	-0.410673	0.769	0.876	1.00404e-23	S100A11
AIMP2	9.42649e-20	-0.410958	0.21	0.362	3.41739e-15	AIMP2
ADAM15	2.59809e-18	-0.412243	0.299	0.448	9.41884e-14	ADAM15
ACSL5	1.71676e-15	-0.413419	0.218	0.34	6.22377e-11	ACSL5
LIMD2	5.06172e-31	-0.413835	0.706	0.847	1.83502e-26	LIMD2
GAPDH	1.23678e-35	-0.414417	0.931	0.951	4.48371e-31	GAPDH
HACD4	8.37785e-22	-0.414567	0.421	0.583	3.03722e-17	HACD4
SYNGR2	4.49379e-37	-0.416234	0.745	0.895	1.62913e-32	SYNGR2
PRCP	7.1911e-26	-0.416543	0.513	0.701	2.60699e-21	PRCP
TUBA1B	7.63692e-31	-0.417665	0.641	0.843	2.76861e-26	TUBA1B
HDHD5	2.17498e-14	-0.418916	0.146	0.252	7.88495e-10	HDHD5
ATG101	6.13092e-17	-0.419401	0.22	0.36	2.22264e-12	ATG101
CNPPD1	1.04555e-26	-0.42025	0.418	0.618	3.79044e-22	CNPPD1
FLOT2	1.99925e-22	-0.422098	0.392	0.561	7.24786e-18	FLOT2
CORO1A	2.5701e-56	-0.424783	0.883	0.953	9.31739e-52	CORO1A
COL9A2	2.80145e-16	-0.426223	0.189	0.312	1.01561e-11	COL9A2
IRF5	7.66295e-24	-0.426558	0.305	0.484	2.77805e-19	IRF5
NDUFS8	3.77846e-30	-0.427698	0.508	0.713	1.3698e-25	NDUFS8
LY86	1.35875e-25	-0.428326	0.541	0.71	4.92586e-21	LY86
TPI1	2.9736e-39	-0.429118	0.743	0.883	1.07802e-34	TPI1
WDR77	1.2305e-15	-0.429553	0.165	0.28	4.46094e-11	WDR77
GNG10	2.23463e-19	-0.429717	0.225	0.377	8.10122e-15	GNG10
PSMB10	1.66974e-35	-0.42987	0.541	0.762	6.0533e-31	PSMB10
GSN	3.29673e-29	-0.430559	0.626	0.811	1.19516e-24	GSN
TST	3.1066e-17	-0.430576	0.153	0.271	1.12624e-12	TST
HMGN4	3.42422e-22	-0.43146	0.211	0.376	1.24138e-17	HMGN4
MIF4GD	4.68121e-22	-0.432918	0.333	0.512	1.69708e-17	MIF4GD
EVL	7.80927e-24	-0.433801	0.343	0.522	2.83109e-19	EVL
AKR1B1	2.17581e-18	-0.433987	0.262	0.41	7.88796e-14	AKR1B1
PPIA	1.15775e-63	-0.434111	0.889	0.955	4.19719e-59	PPIA
WBP1	2.41719e-20	-0.434152	0.17	0.317	8.76305e-16	WBP1
RAE1	6.29871e-11	-0.436753	0.163	0.256	2.28347e-06	RAE1
NBPF10	2.00429e-16	-0.437163	0.358	0.514	7.26614e-12	NBPF10
EEF1A1	1.09013e-97	-0.437268	0.996	0.999	3.95204e-93	EEF1A1
RHOF	1.88718e-19	-0.438587	0.247	0.407	6.84161e-15	RHOF
RNASEK	8.84564e-32	-0.44306	0.453	0.681	3.20681e-27	RNASEK
TSPAN32	1.75109e-18	-0.444036	0.193	0.327	6.34824e-14	TSPAN32
HAUS4	2.73731e-17	-0.444129	0.206	0.338	9.92358e-13	HAUS4
HSPA8	5.80473e-43	-0.448234	0.794	0.912	2.10439e-38	HSPA8
TMEM179B	1.27085e-24	-0.448266	0.352	0.532	4.6072e-20	TMEM179B
DELE1	1.63884e-18	-0.44882	0.258	0.405	5.94128e-14	DELE1
TMEM14C	1.5469e-31	-0.450795	0.536	0.74	5.60796e-27	TMEM14C
DEGS1	5.30468e-24	-0.451235	0.334	0.512	1.92311e-19	DEGS1
IL16	4.4176e-30	-0.451609	0.404	0.619	1.60151e-25	IL16
PPP2R1A	3.38268e-30	-0.453432	0.422	0.631	1.22632e-25	PPP2R1A
ATP5F1B	1.99736e-41	-0.462086	0.686	0.836	7.24103e-37	ATP5F1B
MYCL	1.00921e-18	-0.470109	0.17	0.302	3.6587e-14	MYCL
CLIC2	1.54942e-18	-0.470453	0.247	0.391	5.61713e-14	CLIC2
ZNF385A	1.40403e-27	-0.472162	0.478	0.655	5.09002e-23	ZNF385A
ACTB	2.97144e-59	-0.472716	0.999	0.998	1.07724e-54	ACTB
ITGB7	5.75692e-26	-0.473851	0.346	0.54	2.08706e-21	ITGB7
TRAPPC5	2.35626e-27	-0.476702	0.307	0.494	8.54214e-23	TRAPPC5
PHB2	1.83946e-36	-0.476971	0.605	0.808	6.6686e-32	PHB2
IGFLR1	1.59919e-25	-0.477333	0.341	0.535	5.79754e-21	IGFLR1
ZNF428	2.11713e-18	-0.477551	0.271	0.425	7.67523e-14	ZNF428
CD1D	3.74984e-21	-0.479863	0.329	0.494	1.35943e-16	CD1D
MT-ATP8	4.76002e-48	-0.481406	0.767	0.901	1.72565e-43	MT-ATP8
PRPF19	1.06829e-21	-0.481429	0.283	0.446	3.87288e-17	PRPF19
MAN2B1	2.17936e-38	-0.482911	0.55	0.769	7.90085e-34	MAN2B1
CPVL	4.14071e-33	-0.484269	0.631	0.789	1.50113e-28	CPVL
HDAC10	7.26321e-17	-0.488853	0.164	0.284	2.63313e-12	HDAC10
OVCA2	1.69555e-19	-0.490144	0.16	0.296	6.14686e-15	OVCA2
AAMP	3.49368e-25	-0.490604	0.304	0.482	1.26657e-20	AAMP
PHB	4.39283e-29	-0.491779	0.378	0.593	1.59253e-24	PHB
EIF3L	6.35966e-59	-0.492387	0.796	0.926	2.30557e-54	EIF3L
POLD4	1.67572e-36	-0.495778	0.371	0.6	6.075e-32	POLD4
KLHDC3	1.41875e-22	-0.498992	0.207	0.363	5.14339e-18	KLHDC3
LRRC25	5.83742e-30	-0.499956	0.328	0.52	2.11624e-25	LRRC25
PILRA	9.16211e-25	-0.501175	0.319	0.493	3.32154e-20	PILRA
ALDH2	3.35278e-31	-0.501175	0.609	0.805	1.21548e-26	ALDH2
LPXN	1.46046e-25	-0.507061	0.401	0.592	5.29462e-21	LPXN
ACAA1	3.19475e-33	-0.508845	0.404	0.632	1.15819e-28	ACAA1
EEF2	1.82923e-89	-0.508889	0.936	0.989	6.63152e-85	EEF2
PCBP2	4.3667e-57	-0.520987	0.834	0.931	1.58306e-52	PCBP2
CDK4	1.20915e-22	-0.523824	0.138	0.281	4.38353e-18	CDK4
PTAFR	5.55452e-16	-0.528377	0.148	0.261	2.01368e-11	PTAFR
HLA-DMA	2.79106e-72	-0.530824	0.855	0.953	1.01184e-67	HLA-DMA
SPNS3	4.21241e-19	-0.531879	0.241	0.387	1.52713e-14	SPNS3
HLA-DOA	2.05897e-26	-0.532805	0.366	0.552	7.46438e-22	HLA-DOA
ARF5	4.4344e-45	-0.540302	0.654	0.822	1.6076e-40	ARF5
CST3	1.28586e-53	-0.54086	0.973	0.991	4.66161e-49	CST3
ABHD16A	4.54676e-21	-0.544192	0.122	0.252	1.64834e-16	ABHD16A
VPS51	4.39298e-38	-0.555012	0.325	0.547	1.59259e-33	VPS51
LGALS2	1.27453e-34	-0.56658	0.528	0.718	4.62054e-30	LGALS2
CLEC4A	3.90936e-33	-0.567692	0.399	0.606	1.41726e-28	CLEC4A
DHRS4	7.15619e-34	-0.567764	0.263	0.477	2.59433e-29	DHRS4
DCXR	1.62436e-39	-0.568063	0.35	0.589	5.88879e-35	DCXR
HLA-DRA	2.47695e-90	-0.571583	0.979	0.998	8.97968e-86	HLA-DRA
GABARAP	1.36323e-63	-0.574827	0.762	0.886	4.94213e-59	GABARAP
HLA-DPB1	4.73056e-65	-0.577986	0.956	0.99	1.71497e-60	HLA-DPB1
SPSB3	4.70821e-37	-0.578506	0.231	0.452	1.70687e-32	SPSB3
BCKDHA	7.77981e-29	-0.578917	0.184	0.365	2.82041e-24	BCKDHA
BAIAP2	1.41182e-19	-0.584424	0.167	0.301	5.11828e-15	BAIAP2
CD33	3.30342e-34	-0.584543	0.431	0.632	1.19759e-29	CD33
ERVMER34-1	2.07694e-25	-0.590032	0.117	0.261	7.52953e-21	ERVMER34-1
NDRG2	6.11514e-29	-0.594439	0.29	0.478	2.21692e-24	NDRG2
TNFSF13	6.20524e-30	-0.595699	0.235	0.428	2.24958e-25	TNFSF13
ICAM3	2.2738e-49	-0.607925	0.468	0.717	8.24319e-45	ICAM3
JAML	3.63783e-44	-0.60818	0.582	0.789	1.31882e-39	JAML
CLEC10A	4.91174e-22	-0.613574	0.475	0.62	1.78065e-17	CLEC10A
DUSP23	1.32016e-31	-0.618268	0.352	0.552	4.78596e-27	DUSP23
MRPS24	1.97519e-40	-0.619434	0.259	0.494	7.16064e-36	MRPS24
CFP	9.61876e-45	-0.63051	0.605	0.763	3.48709e-40	CFP
LSP1	1.20035e-106	-0.631292	0.864	0.957	4.35162e-102	LSP1
RTN1	7.8283e-17	-0.631976	0.192	0.312	2.83799e-12	RTN1
NAPSA	4.54071e-54	-0.651407	0.595	0.839	1.64614e-49	NAPSA
CD74	1.09644e-131	-0.658187	1	0.999	3.97492e-127	CD74
HLA-DQB1	5.0483e-64	-0.658823	0.877	0.962	1.83016e-59	HLA-DQB1
GPAT3	3.57724e-29	-0.662805	0.276	0.459	1.29686e-24	GPAT3
RPL17	8.51699e-62	-0.66695	0.697	0.852	3.08766e-57	RPL17
RAB24	1.28772e-40	-0.667223	0.301	0.532	4.66836e-36	RAB24
HLA-DPA1	1.8895e-96	-0.677234	0.97	0.994	6.85001e-92	HLA-DPA1
MT-ND4L	2.79313e-95	-0.680746	0.877	0.942	1.01259e-90	MT-ND4L
NME2	2.4453e-72	-0.7258	0.594	0.849	8.86493e-68	NME2
TNFAIP8L2	9.23178e-31	-0.726164	0.196	0.374	3.3468e-26	TNFAIP8L2
LYZ	3.79408e-59	-0.764194	0.802	0.854	1.37547e-54	LYZ
TMEM273	9.30758e-24	-0.764848	0.127	0.262	3.37428e-19	TMEM273
CACNA2D3	2.35274e-28	-0.767464	0.184	0.353	8.5294e-24	CACNA2D3
ILK	2.87238e-43	-0.76853	0.258	0.493	1.04132e-38	ILK
EEF1G	3.12979e-62	-0.774756	0.511	0.758	1.13464e-57	EEF1G
CD1C	1.05793e-47	-1.00801	0.423	0.635	3.83533e-43	CD1C
FCER1A	1.51711e-77	-1.01013	0.518	0.772	5.49998e-73	FCER1A
HLA-DRB5	3.93571e-118	-1.02196	0.89	0.97	1.42681e-113	HLA-DRB5
FCGR2B	1.31166e-45	-1.0275	0.217	0.441	4.75518e-41	FCGR2B
CD1E	2.72008e-24	-1.04458	0.125	0.26	9.8611e-20	CD1E
HLA-DQA2	2.47982e-129	-1.34588	0.428	0.777	8.9901e-125	HLA-DQA2
