# Supplementary material for: Single-cell RNA-seq public data reveal the gene regulatory network landscape of respiratory epithelial and peripheral immune cells in COVID-19 patients
Source: Front Immunol. 2023 Oct 23;14:1194614. doi: 10.3389/fimmu.2023.1194614 (PMC10627007; doi:10.3389/fimmu.2023.1194614)
Supplement: Supplementary Table 1 — Sample characteristics of all analyzed donors from different resources. [file DataSheet_1.zip › Supplementary_Tables/Table S10.xlsx]

## Sheet: Sheet1
gene	Correlation
S100A12	0.616629
MMP27	0.604445
UGCG	0.602322
STOM	0.59796
S100A8	0.591605
ACSM4	0.577929
FBN1	0.577494
MMP8	0.567611
SVIP	0.562283
ATP8B4	0.551314
AIG1	0.54673
RGL4	0.546261
ANXA1	0.543945
GPR84	0.541149
SFXN1	0.539041
HP	0.534193
RETN	0.529736
WIPI1	0.528456
SERPINB10	0.515792
LDHA	0.513406
YWHAH	0.512971
PECR	0.508523
CYSTM1	0.505446
PCMT1	0.503795
TCN1	0.501525
GYG1	0.500817
ICA1	0.495967
PGD	0.495952
STBD1	0.49556
PDSS1	0.489817
VSTM1	0.489677
SNX3	0.487776
PRC1	0.487598
SLC28A3	0.483772
CD24	0.483359
PLP2	0.482171
DYRK3	0.479889
COL17A1	0.479082
FBXO43	0.477617
RAB3IL1	0.473147
SLC6A19	0.472733
LMBR1	0.471614
DTWD2	0.4709
NLRC4	0.470265
CDCA7L	0.468342
ATP9A	0.46732
FGG	0.465228
CKAP2L	0.464666
ENTPD7	0.463613
SMPDL3A	0.463372
DENND2C	0.462935
TCTEX1D1	0.459988
CDK1	0.459437
CLEC5A	0.459422
ANXA3	0.4571
KIF20A	0.456573
ABCG5	0.449649
KIF4A	0.449134
DEPDC1	0.449022
HMMR	0.448737
CEACAM1	0.448723
ERG	0.448232
CENPE	0.448058
DHRS9	0.446809
MS4A3	0.446581
CHDH	0.446081
RPS6KA2	0.441989
JCAD	0.441642
E2F2	0.441121
FSD1L	0.43856
ART4	0.437657
PCOLCE2	0.437621
ENY2	0.437523
OR6K3	0.436926
NEIL3	0.436822
FLNB	0.434208
ECSCR	0.43386
CA1	0.432415
CAPN3	0.432243
ANLN	0.431865
CRISP3	0.42988
TMEM52B	0.429599
INHBA	0.429405
CD300LD	0.429115
NEDD4	0.427064
PLS1	0.426739
RPE65	0.4267
ANO10	0.425121
TLN2	0.424808
FBXO9	0.424287
TOP2A	0.423949
CPNE3	0.423815
LCN2	0.423758
DNAH10	0.42225
NUF2	0.421393
SYCE2	0.420959
VRK1	0.420783
MLNR	0.420512
KIF15	0.420363
BCL2L15	0.420132
PAQR9	0.420036
TPX2	0.419593
TTC8	0.419068
IL22RA2	0.419008
SGO2	0.418803
NUCB2	0.418657
CYYR1	0.418062
HGF	0.416197
TLCD4	0.415844
BTBD3	0.415734
NUSAP1	0.413358
MSRA	0.412626
PKP2	0.411147
AGL	0.410774
SPTA1	0.409982
IFIT1B	0.409607
AFF2	0.409186
LOC100130520	0.408633
PTX3	0.408051
ERCC6L	0.406802
SGO1	0.406458
SPINK1	0.404199
DLC1	0.404095
SUCNR1	0.403191
SLC25A40	0.402201
RAB19	0.401486
PLD1	0.401482
PPP1R1B	0.400527
NXN	0.400325
CMTM4	0.39995
CENPI	0.39848
RHAG	0.397372
TSPAN2	0.396893
BMX	0.396682
NEK2	0.396674
NDUFAF6	0.395441
CEACAM6	0.395148
OSBP2	0.394918
IL9	0.394447
SLC27A2	0.393993
PTPN22	0.393389
DZIP1L	0.393043
ABCA13	0.392512
PRG2	0.392376
ADAMTS3	0.390787
RHCE	0.38936
GAD1	0.389351
KIF14	0.388911
CENPF	0.388873
CDADC1	0.388804
CD177	0.388772
DHFR	0.387475
GYPE	0.387116
ACAD8	0.38694
PIMREG	0.386813
GBE1	0.386613
CLPSL2	0.385551
INSIG2	0.385316
MINPP1	0.385203
IQGAP3	0.385188
CEACAM8	0.38517
CCNB2	0.384362
NDNF	0.384357
TMCC2	0.384202
C8B	0.383944
ACP6	0.383667
GYPA	0.382752
ENPP4	0.382168
OR52N5	0.382041
VPS54	0.380653
GFI1	0.380503
CEP55	0.380406
TRIM10	0.380239
BPI	0.379917
CDKN3	0.37946
CYP19A1	0.379379
LNPK	0.378894
ACER3	0.378707
BCAP29	0.378666
ERFE	0.378395
RIPOR3	0.378028
HBD	0.377981
LAIR1	0.3779
RFESD	0.37784
GCNT1	0.377322
MATN2	0.377059
GYS1	0.375817
OLR1	0.3758
SERPINB1	0.375408
CIT	0.374237
ORM2	0.373721
SERTM2	0.373682
KIF11	0.373447
TSPO2	0.373264
TBX20	0.372995
CR1L	0.372625
ST6GALNAC3	0.372278
ANK1	0.372151
EPX	0.37146
DLGAP5	0.371238
TACSTD2	0.371203
AQP1	0.370919
MIR1-1HG	0.370846
KNL1	0.370261
CLEC4D	0.369573
CCDC179	0.369399
OR5AU1	0.369399
PLA2G3	0.369399
TAAR9	0.369399
OR56B4	0.36932
CCNE2	0.369102
CDH1	0.368434
SPTB	0.368202
TLCD4-RWDD3	0.367762
TTC39A	0.367566
PLK4	0.367554
RAB33A	0.366959
PLPP4	0.366921
RAD51AP1	0.366231
ZDHHC3	0.365698
RAD51B	0.365463
TTK	0.36544
EPB41L4B	0.365322
CEACAM21	0.364972
ABCG2	0.364372
E2F8	0.363692
COX8C	0.363562
TROAP	0.362843
FAM83A	0.362735
CCDC125	0.362075
HEPACAM2	0.362011
GRHL2	0.361748
YPEL4	0.360502
NFASC	0.360198
CENPN	0.35937
RBM11	0.358807
CCNA2	0.358749
VIM	0.358742
CHRM2	0.35873
MYB	0.358578
RGCC	0.35841
PFKFB2	0.358232
MMP9	0.358051
KIF2C	0.357712
METTL9	0.357679
FUT4	0.357435
CORO2A	0.356784
PIWIL4	0.356457
PGM1	0.35637
KIF18A	0.355663
DYNC2LI1	0.355383
STON1-GTF2A1L	0.354899
BPGM	0.354894
RFLNB	0.354669
TFDP1	0.354409
PSG4	0.354371
SCN8A	0.354205
LRRFIP2	0.353015
AURKA	0.352341
E2F7	0.352144
AHSP	0.352042
DEPDC1B	0.35158
AZI2	0.351224
MS4A4A	0.350958
ADSS2	0.349964
FAR2	0.349724
SLC51A	0.349427
OLFM4	0.348225
FECH	0.347994
OR52N1	0.347975
MCEMP1	0.347773
SLC36A4	0.34764
CEBPZOS	0.347078
SFRP4	0.347027
KLF1	0.346814
PIR	0.346788
NCAPG	0.346624
AUNIP	0.345286
PEAK1	0.344998
ADD2	0.344718
CCDC158	0.344327
PKLR	0.343667
VAT1	0.343345
CLTCL1	0.34264
CKAP4	0.342484
OR52A5	0.342158
PLBD1	0.341971
HJURP	0.3419
SORT1	0.341769
GGTA1P	0.341258
PSG11	0.341017
KBTBD6	0.340643
A4GALT	0.340361
KIF26A	0.340103
GCLM	0.339599
CDCA8	0.339479
FAM47E-STBD1	0.339183
CPNE2	0.338852
ITGA9	0.338688
ACHE	0.338344
MOSPD1	0.337905
FBXW2	0.336312
SLC6A9	0.336293
PPM1M	0.336027
PRR11	0.336024
GYPB	0.335545
ATP6V0A4	0.335487
CTXN1	0.335487
FTCD-AS1	0.335487
H1-1	0.335487
OR2T12	0.335487
TMPRSS11F	0.335487
MVB12B	0.335156
MPC2	0.334744
DACH1	0.334676
OTULINL	0.334405
TICRR	0.333922
DCLK1	0.33362
POLQ	0.332801
ORM1	0.332672
TCEAL5	0.33257
SMIM10	0.332368
ASPM	0.332017
PNP	0.331727
PDHA1	0.331309
EPB42	0.331214
DNAJC6	0.330935
COL23A1	0.330619
NSMCE2	0.330568
KIF23	0.330328
TUSC3	0.329841
SUSD3	0.329239
IGFBP7	0.32911
DHCR7	0.329005
BUB1B	0.328449
HMBS	0.328301
PLA2G4A	0.32771
CENPA	0.327078
REXO5	0.32686
MYOC	0.326758
EMB	0.326595
CD300H	0.326438
CDC25C	0.326431
ATP2C2	0.326295
KBTBD7	0.325748
CAP2	0.325408
H3C7	0.325364
UPB1	0.325176
MKI67	0.325
MOV10L1	0.324582
CENPW	0.324189
VWA5A	0.323082
STOX2	0.322353
ZUP1	0.322242
SLC1A2	0.322115
CCN1	0.32185
SLC25A24	0.321793
CDCA2	0.321763
UBE2H	0.321207
LRRN1	0.320994
NEBL	0.320982
FKBP9	0.320747
HMGN2	0.320408
GPI	0.319856
GPSM2	0.319585
PLCB4	0.319301
DNASE1L1	0.319125
SLC44A3	0.31849
SLC4A1	0.318322
HAT1	0.318069
SCD	0.317683
TEX2	0.317666
SLC22A16	0.317477
TFRC	0.317161
HOTS	0.317037
FAM83D	0.316953
BCAM	0.316163
SLC31A1	0.315922
CXCL12	0.315436
DPY19L3	0.315184
GPR141	0.313974
SLCO4C1	0.313634
SPC25	0.31337
RAP1GAP	0.31299
DIRAS2	0.312731
BEX1	0.312592
CLINT1	0.312294
FZD9	0.311627
SLC25A21	0.311485
M1AP	0.311397
SH2D4B	0.311081
VKORC1L1	0.310961
RACGAP1	0.309838
FCAR	0.309688
BSND	0.308998
ADGRE1	0.308858
PROM1	0.308473
SPRR2B	0.30846
CCDC192	0.308326
TMEM236	0.308285
SCML2	0.308073
FANCI	0.308064
NXT2	0.30739
ETV1	0.30737
ESCO2	0.306676
RND3	0.306005
CAT	0.305772
LAMB1	0.304954
THSD7A	0.304767
PGK1	0.304748
C1orf226	0.304473
OIP5	0.304417
ARG1	0.303531
DOC2B	0.303161
NEDD1	0.302674
ALOX5AP	0.300725
SMIM8	0.300292
DPPA4	0.299954
CIP2A	0.299358
PRG3	0.298575
OR6C4	0.29841
TIMP3	0.298323
COX7A2L	0.298285
CT45A10	0.297383
NOL4	0.2973
NME8	0.29704
ZDHHC13	0.296958
LAMTOR5	0.296824
FIGN	0.296443
LPO	0.296289
AZIN1	0.296058
UGP2	0.295959
BST1	0.295765
CLEC4A	0.295539
DMC1	0.295436
GGT5	0.29494
TTN	0.29482
DUSP13	0.29476
DPPA2	0.294736
ITGAM	0.29473
AGFG1	0.294705
NCAPH	0.294663
UBE2T	0.294224
HSFY1	0.293992
RAB27A	0.293443
BORCS5	0.29324
C5orf34	0.293017
IFTAP	0.291982
CDKN2C	0.291558
LGALS3	0.291446
ESPL1	0.291337
SCPEP1	0.291203
SELENOP	0.291001
PPEF1	0.290363
AMOTL1	0.290341
TUBB2A	0.290081
CARD6	0.29001
CAST	0.289847
PGM2L1	0.289413
VWA5B2	0.289217
TRMT6	0.289171
SERF1B	0.289171
INPP1	0.28869
TYMSOS	0.288681
SEC22C	0.287699
CRISP2	0.28764
KIF3C	0.287637
MAFG	0.287091
MAPRE1	0.287002
SKA1	0.28693
KCNK5	0.286836
TMEM217	0.28673
GPR160	0.286381
PCLAF	0.286124
SAGE1	0.285938
GALNT1	0.285859
SH3BP5	0.285818
TYMS	0.285708
FAM47C	0.28536
GTSE1	0.285292
SLCO1C1	0.285219
KIF24	0.284824
TLCD3A	0.284692
ATP6V1D	0.283602
TMEM241	0.283421
PHACTR2	0.283275
TGM5	0.283205
ANKRD33B	0.283077
HK3	0.282991
ARHGEF5	0.282574
ADAM9	0.282372
NCAPG2	0.281895
ATAD2	0.281782
ANKRD55	0.281728
ANTXRL	0.281678
DEFA4	0.281509
TARM1	0.281485
RAD51	0.281484
BDKRB2	0.281156
CHP1	0.280886
MND1	0.280704
NOS1AP	0.280558
TMEM38A	0.280556
TSPAN12	0.280225
GNA14	0.280172
KLF14	0.27972
ARHGEF37	0.279676
FBXL4	0.279143
KIFC1	0.27909
INAVA	0.278238
FAM187A	0.278124
UROD	0.277933
MPO	0.277426
SUCLG1	0.276866
OCRL	0.276841
GRK1	0.276462
LCE5A	0.276266
ITGA11	0.276169
CD200R1	0.276044
A4GNT	0.276039
NR2E1	0.27599
ACSL3	0.275737
PADI4	0.275479
MT1G	0.275462
HAND1	0.275406
SLC18A2	0.275334
HPRT1	0.275179
TBC1D8	0.275142
NRN1	0.275011
SHROOM4	0.27501
DEFA1	0.274976
CENPK	0.274887
POLD3	0.274752
CHIT1	0.274459
GLOD5	0.274425
SPAG5	0.274335
OR6C70	0.274082
SOSTDC1	0.273788
ARFGEF3	0.273652
B4GALT4	0.273615
DUXB	0.273477
GALNT5	0.273457
IL20	0.27339
OR2H1	0.273007
GADD45A	0.272594
FREM1	0.272408
TNFRSF11B	0.272286
APOBEC2	0.272231
CMA1	0.271843
PAGE1	0.271642
FAM151B	0.271495
ZNF780A	0.271396
PRDM6	0.271352
PLAC8	0.271228
C17orf99	0.270737
FBXO45	0.270637
PTH2R	0.270209
CCNB1	0.269728
DCAF6	0.269722
NME6	0.269687
NCAPD2	0.269538
C15orf65	0.269517
EMC2	0.26945
PDCD10	0.26942
ERLIN2	0.269406
TFR2	0.269147
WDHD1	0.268973
LGR4	0.268678
VEPH1	0.268297
VBP1	0.268209
ZDHHC20	0.26779
LTF	0.267737
EYA4	0.267663
FRMPD4	0.267663
LRFN5	0.267663
NMBR	0.267663
OR2L8	0.267663
PCDH19	0.267663
SYT12	0.267663
NAV2	0.266931
MYL12A	0.266885
VPS35	0.266621
DYRK4	0.266431
MYL6	0.266272
WBP4	0.266134
HIPK2	0.266091
EXOC6	0.265927
ARHGAP24	0.265749
DNALI1	0.265635
TRIQK	0.265522
SNX14	0.26526
SELENBP1	0.265164
CCPG1	0.26499
AP3S1	0.264648
F8	0.264511
OR6N1	0.264144
CAVIN1	0.264005
FGFR1	0.263754
MXRA7	0.263738
MCM8	0.263356
CCDC54	0.263247
CRYBG1	0.263081
BRCA2	0.262893
PPFIA4	0.262866
CENPO	0.262435
MMADHC	0.262304
ZCCHC17	0.262093
SMIM24	0.261876
SGMS2	0.261698
KIR3DL3	0.261482
MYOM3	0.261343
TMOD3	0.261238
BTC	0.261019
TBC1D22B	0.260995
FLVCR2	0.2606
TP53I3	0.260501
SLC2A4	0.260043
GTF2F2	0.259997
SLC26A6	0.25938
ASPN	0.259146
FAM219B	0.259107
LBP	0.258916
PTPRF	0.258206
OAT	0.257881
VNN1	0.257841
PRDM5	0.257361
PRUNE2	0.25664
FCRL1	0.2566
AGPS	0.256407
GINS1	0.256235
ZFP92	0.256003
AMPD3	0.255682
SLC17A5	0.255611
CKS1B	0.255389
SIRT5	0.25516
CHRDL1	0.254934
SYPL2	0.254922
CDYL2	0.254873
SNX12	0.254731
HACE1	0.25467
SPNS2	0.254637
MERTK	0.25445
STIMATE	0.254043
UBE2C	0.253893
EAF2	0.25336
FAM47E	0.253272
ERMAP	0.253231
CADPS	0.253089
KLHDC8A	0.252897
ANKRD30B	0.252875
SSX4B	0.252875
GSR	0.252448
PPP1R36	0.252369
FAM83F	0.252154
TXN	0.252079
ATAD5	0.252058
MSMO1	0.251756
HMGB3	0.251709
BHLHB9	0.251593
PGAP4	0.251478
STAC	0.251467
C2orf80	0.251408
LDLR	0.251135
RAB31	0.251081
LDHAL6B	0.251008
RCHY1	0.250967
DSCC1	0.250454
BEST3	0.250267
RELN	0.25005
PRRT4	0.249816
ZFHX4	0.249336
GJA1	0.249222
DEFA3	0.24864
MSRB3	0.248584
FIG4	0.248578
NECAB1	0.248338
PWP2	0.248274
RAB13	0.248069
MFAP3	0.2478
TM4SF1	0.247529
MARCHF4	0.247196
CCDC126	0.247132
CYBB	0.24704
SLC35A1	0.246847
CD59	0.246487
CAP1	0.246453
RGS16	0.245694
COL4A5	0.245683
ATP1B2	0.245218
GLRX	0.24505
EFNA2	0.244876
MELK	0.244829
UHRF1	0.244634
CALM1	0.244479
FAM72A	0.244305
TBC1D8B	0.244299
SGTB	0.244058
FAM72C	0.243945
GJA4	0.2435
ZDHHC19	0.243079
ORC1	0.243021
PDGFC	0.242827
NEO1	0.242735
NCS1	0.24271
CYFIP2	0.242652
CTSC	0.242363
ATL3	0.241988
STMN1	0.241967
PGLYRP1	0.241839
UMODL1	0.241748
BARD1	0.241717
ANKRD18A	0.241713
CKS2	0.241668
BCO1	0.24154
FSTL3	0.241329
DIAPH3	0.241301
NDUFA4	0.240559
RAMP2	0.240421
CDC45	0.240319
GOLGA6L10	0.240128
MAP2K6	0.239775
PKD2L2	0.239272
C3orf80	0.239165
PTGR1	0.239155
ZNF443	0.239151
ETFDH	0.239095
FGF20	0.238912
DIAPH2	0.238389
ACCSL	0.238286
SLC10A2	0.238165
KANK2	0.23807
FAM107B	0.237883
HASPIN	0.237765
CA3	0.237753
FGFR3	0.237749
ZNF770	0.237704
IPO11	0.237639
TYW5	0.236502
GALNT2	0.236346
RASL11A	0.236313
TBX1	0.236309
STIL	0.235997
SLC15A2	0.23597
RNASE3	0.235937
ANKS1A	0.235666
FOXM1	0.235391
DNAJC13	0.235142
ANKRD28	0.235003
OR2AK2	0.234952
ALAD	0.234915
PLS3	0.234661
OR52B2	0.234542
ADGRF5	0.23446
CENPQ	0.234379
PIP5K1B	0.234191
CD55	0.234002
SKA3	0.233995
PSAT1	0.233902
TIPARP	0.233899
KIAA0754	0.233884
AKNAD1	0.233751
CGB1	0.233751
FBN3	0.233751
GH2	0.233751
HEPN1	0.233751
IRX4	0.233751
OR2J1	0.233751
PRB1	0.233751
RBMY1E	0.233751
SLC34A3	0.233751
SLN	0.233751
FCER1G	0.233684
GRIN2A	0.233361
FKBP15	0.233275
ADD3	0.233244
SPC24	0.233223
TCTA	0.233218
HIP1	0.233101
CAPG	0.232752
NLK	0.232442
APOC1	0.232423
MCU	0.232269
LRRC63	0.232062
EXO1	0.231825
ATF7	0.231803
CDCA3	0.231754
PRDM14	0.23165
RSU1	0.231337
CD34	0.231179
ENSA	0.231049
PLEKHG1	0.231024
FAM107A	0.230763
GSKIP	0.230526
OR52W1	0.230516
PSMA6	0.230461
FAM89A	0.230207
QSOX1	0.230088
TFDP2	0.229807
SAMSN1	0.229601
ADAM15	0.229583
NDUFAF7	0.229379
PSMD1	0.229349
CLSPN	0.229339
ATP13A3	0.229158
HS3ST5	0.229142
PTTG1	0.22914
FBN2	0.229097
PCSK9	0.229027
SMC2	0.228671
HBM	0.22855
VCL	0.228292
SNX4	0.228257
SCP2	0.228229
KLC3	0.228228
CTAGE8	0.227993
ATE1	0.227681
OLFM3	0.227669
OR2C3	0.227546
POLR2K	0.227305
HEPHL1	0.227105
ACTC1	0.227065
KIF18B	0.22698
AK9	0.22695
DGAT2L6	0.2267
DYNC1I2	0.226683
WASHC3	0.226425
MAST2	0.226016
NECTIN1	0.225955
ARFGEF1	0.225843
RAB3IP	0.225623
CCDC15	0.225491
SLC25A12	0.225249
ACSBG2	0.225175
CD5L	0.225024
ARHGEF17	0.224874
S100A9	0.224759
RHOU	0.224505
CKAP2	0.224481
CENPVL3	0.224251
GDF2	0.224093
BLOC1S5	0.224002
GCA	0.223916
A2M	0.223748
CPNE6	0.222878
CNGA4	0.222817
KLF5	0.22277
CRLF1	0.222628
NHLRC3	0.222246
ALDH3B1	0.222212
KCNE1	0.222061
NXPE3	0.221529
TAL1	0.221271
SLC2A5	0.220923
PCDH20	0.220193
PAQR5	0.220012
RABGEF1	0.219939
IDI1	0.219922
LRRC75B	0.219802
SPINT2	0.219715
MT1M	0.219642
TES	0.219413
KIF1B	0.219355
BTNL10	0.219334
IGF2	0.219011
COL10A1	0.218926
SHISA7	0.218805
KIAA1217	0.218791
RAD54B	0.218728
PRR18	0.218451
ABCB10	0.2184
APP	0.218263
TP53TG3C	0.218122
FAM184B	0.217683
CLIC2	0.217414
MCM6	0.217238
MARCHF3	0.217204
COL21A1	0.217145
GATD3A	0.2169
KLHL9	0.216882
PKP1	0.216868
MS4A6A	0.216605
RCL1	0.21654
PTGFR	0.216513
TDRD9	0.216381
CSGALNACT2	0.21622
ARPC5	0.216047
GALNT15	0.215976
RRM2	0.215814
VEGFD	0.215793
ZNF613	0.215752
CHST3	0.215669
PDE4D	0.214802
PTPN3	0.214715
GAS2	0.214584
SLC9A6	0.214262
WNT5B	0.214209
SEC62	0.213686
ARMC2	0.213578
LRRC10	0.213439
CT83	0.213004
OR2H2	0.212718
VSTM2A	0.212618
THBS4	0.212492
NFIX	0.212414
ARHGEF6	0.212368
MILR1	0.212286
C1QTNF9B	0.212079
MSH3	0.212049
RAB44	0.211809
GPR20	0.211798
MMRN1	0.211553
LILRA5	0.211509
UBL4B	0.211397
HIGD1A	0.211237
DAW1	0.210853
RAD54L	0.210822
MFSD14C	0.210714
OTOF	0.210645
PRKAR2A	0.210533
PLCH1	0.210438
MED12L	0.210192
HEMGN	0.20961
TWIST1	0.209569
ZNF366	0.209524
UCMA	0.209522
FMO2	0.209496
ABCB6	0.20934
RAB6A	0.209242
NMNAT2	0.208727
C9orf40	0.208601
IL5	0.208598
FAM72B	0.208502
MMP7	0.208386
PIK3CB	0.208163
STAU2	0.208091
CYB5R2	0.208069
RARRES1	0.207944
TMED7-TICAM2	0.207632
GBA	0.207362
CNN1	0.207354
GINS4	0.207119
WDR93	0.207114
SLC49A4	0.207092
DKK1	0.207082
GNAQ	0.206837
FAM110B	0.206174
CCDC34	0.206098
TMSB15A	0.205531
DOP1B	0.205413
FAM160A2	0.205326
DRAM1	0.205325
KCNE2	0.205211
SLC2A1	0.205179
KCNS3	0.205176
FAM243A	0.205057
FAM243B	0.205057
TNPO3	0.204814
TRAPPC6B	0.204709
PRPSAP1	0.204664
LURAP1L	0.20463
CDH6	0.204584
DNAJC28	0.204559
CERT1	0.20438
ARHGAP11A	0.204338
ZNF367	0.204308
HMGB2	0.204112
IFT20	0.20408
MCM4	0.203676
FGA	0.203598
STARD5	0.203495
KRT222	0.203269
FAM160A1	0.203081
SCG2	0.202991
PAG1	0.202793
PDE6H	0.202709
PLK1	0.202679
PDZRN4	0.202672
EPPK1	0.202601
SETDB2-PHF11	0.202455
TCF19	0.202191
SLC37A3	0.201788
SH2D6	0.201768
LRGUK	0.201654
SPTLC2	0.201038
TIPIN	0.201026
SRCIN1	0.200948
SLC35D1	0.200871
PSG1	0.20081
CCNF	0.200594
SLC1A3	0.200563
KNDC1	0.200338
GC	0.200065
MMP1	0.199969
CBLN1	0.199839
COL3A1	0.199839
HS3ST2	0.199839
OR2AP1	0.199839
OR51B6	0.199839
REN	0.199839
ZIM2	0.199839
MS4A18	0.199742
GNG5	0.199679
CHEK1	0.199515
SCCPDH	0.199496
ADCY3	0.19911
MS4A6E	0.198925
CRLS1	0.198905
FAM102B	0.198823
CTSG	0.198781
DLD	0.198511
GSTCD	0.198469
HTRA3	0.198419
TCAIM	0.198393
RNA45SN2	0.198245
SEC24A	0.198098
HPD	0.198045
ITIH3	0.198034
TM2D1	0.197998
CHCHD7	0.197964
RMI2	0.197959
RNASE7	0.197938
FAM114A2	0.197832
RANBP9	0.197772
STAB2	0.197624
MAPK15	0.197522
AGTPBP1	0.197286
GTF2H2	0.197267
LDLRAD1	0.19706
NBPF20	0.197013
ZCWPW2	0.196367
GOLGA8K	0.195948
TESMIN	0.195643
TMEM169	0.195449
CYP4F2	0.195405
SNTB2	0.195305
FBXO34	0.195165
RBX1	0.194906
SPSB4	0.194847
YOD1	0.194133
C9orf153	0.194126
GPNMB	0.19411
LARP1	0.194069
DONSON	0.194044
CECR2	0.194015
MTBP	0.193961
DTL	0.193746
TBCEL	0.193665
PCYT1A	0.193644
TAS2R30	0.19339
TTC33	0.193226
SH3GL3	0.193204
RPE	0.19304
PGLYRP4	0.193004
TMCO3	0.192987
LARP4B	0.192901
HK2	0.192886
GLRX5	0.192589
RBBP9	0.192496
DIXDC1	0.192363
FRMD4B	0.192358
DAAM1	0.192236
LIG3	0.192154
ZGRF1	0.192142
THYN1	0.191867
CCZ1B	0.191692
PRICKLE4	0.191615
CD44	0.191592
SLC16A14	0.191382
ABHD12B	0.190979
ACRV1	0.190931
GAPDH	0.190903
BCAT1	0.190899
SLC39A5	0.190865
ABCC4	0.190331
MYH7	0.190282
TAF9	0.19028
MED20	0.190206
CCL15	0.190075
PTGER2	0.189986
VAMP3	0.189951
CDC25A	0.189611
F8A3	0.1895
LAPTM4B	0.189418
DCAF10	0.189295
BSPRY	0.189274
SLC4A9	0.189069
RTN4	0.188837
JAZF1	0.188787
TTC23L	0.188775
MINAR1	0.188586
PLOD2	0.188546
C14orf119	0.188487
APLN	0.188473
THEM5	0.188461
TCP11	0.188449
GPC6	0.188431
SRPX	0.188422
CDH19	0.188418
SLC2A14	0.188252
TERF1	0.188233
MMUT	0.18816
CNIH4	0.188119
OR6N2	0.188082
SLC9C1	0.188076
SYNE1	0.188032
XPO7	0.187976
ACP7	0.187938
CCL17	0.187928
ERICH5	0.18792
ASH2L	0.18767
ECM2	0.187457
BCL2L1	0.187457
BBS7	0.187344
RNF182	0.187305
B4GALT5	0.187072
MINDY4	0.187003
MFSD14B	0.18698
ZNF852	0.186905
RBBP8	0.186652
TGFBR1	0.186601
ATP11B	0.186531
PEG3	0.18645
PPP1R2B	0.186103
DEGS1	0.185938
TBATA	0.185761
RHCG	0.185686
SMIM1	0.185678
CLGN	0.18567
MICU1	0.185529
FOXN2	0.185461
NIM1K	0.185405
ZNF788P	0.185368
INCENP	0.185352
MT1H	0.185317
SOX6	0.18526
LDHC	0.184998
KDR	0.184891
TSHB	0.184849
C21orf91	0.184715
GOLGA8F	0.184627
FABP4	0.184517
CRADD	0.184472
ADAMTS20	0.184347
SHCBP1	0.184278
GFOD2	0.18419
AP3S2	0.184185
ATP6V1C1	0.184162
BUB1	0.184117
HSD17B12	0.183928
PSTPIP2	0.183804
NBPF1	0.183551
FBXO22	0.183541
GPR4	0.183267
IFT57	0.183034
NDUFB3	0.18303
SLC34A1	0.182997
IDNK	0.182974
SNCA	0.182705
ANXA5	0.182704
KLF7	0.182371
ACTN2	0.182295
MIOS	0.18198
ECT2	0.18186
SULT1C2	0.181782
RERG	0.181432
ABCD3	0.181305
AADAT	0.181114
FER1L6	0.180955
ACADM	0.180951
CLEC4E	0.180919
CDC42	0.18089
GPR157	0.180713
HUS1B	0.180601
MTDH	0.180601
APH1B	0.180519
RAB18	0.180424
CREB3L1	0.180421
CEACAM18	0.180419
CCDC93	0.180362
METTL21C	0.180196
APMAP	0.180062
SRI	0.18001
XRCC4	0.179897
NPTN	0.179631
SDHAF3	0.179417
ZWILCH	0.179373
ADCY2	0.179324
TJP1	0.179324
TCF15	0.178943
FNDC3A	0.178825
MNX1	0.178703
LHX4	0.178552
GBA3	0.178454
FNBP1L	0.178414
DSP	0.177856
PGM2	0.177805
TMEM254	0.177768
ATXN1	0.177691
ARHGAP33	0.177298
TNS1	0.177246
KCNH2	0.177049
ARHGAP11B	0.176839
TTC7B	0.176694
MAP1B	0.176164
MFSD11	0.17582
IL17RB	0.175802
KLHL7	0.175739
CCDC85A	0.175715
PIGK	0.175696
PARP16	0.175231
CRYZL1	0.175206
PROS1	0.175127
COPG2	0.174956
LILRA6	0.174828
PLPBP	0.174708
SDR42E2	0.174611
MCM10	0.174499
CDK14	0.174314
LIPH	0.174269
MTIF3	0.174134
ORC6	0.173998
POLE2	0.173979
IL1RAP	0.173909
TNFRSF10A	0.173801
CRISPLD1	0.173792
DPYSL3	0.173773
BCORL1	0.173683
CLC	0.173499
ACSM1	0.173479
SORBS1	0.173284
SLC39A8	0.173277
ACER2	0.173242
LIPN	0.173177
ADORA2B	0.173004
RGS8	0.17293
TMEM14C	0.172899
TNFAIP8L3	0.172613
ARL17B	0.172453
EPAS1	0.172435
MEI4	0.172406
CENPL	0.172301
EME1	0.172268
TBCA	0.172121
MAPK14	0.172121
GSN	0.172069
NTSR1	0.172024
VAMP7	0.172011
SDHC	0.171909
DKKL1	0.171781
KMT5A	0.171763
ELOVL3	0.171696
ZNF280D	0.171658
MAGEA8	0.171655
DEFA6	0.17145
SEC14L4	0.171258
GPR42	0.171167
GTF2A2	0.171058
RTP3	0.170972
TPK1	0.170951
CDK2	0.170822
GJB3	0.170731
ROPN1L	0.170731
KRT9	0.170661
ARHGEF35	0.170576
CENPJ	0.170537
LIN7A	0.170315
DMRT1	0.170256
KLHL23	0.170181
DDIT4L	0.170096
CAMSAP3	0.170011
CNTROB	0.169855
GMFB	0.169622
C15orf48	0.169197
HHEX	0.169165
CAB39	0.168919
RMDN1	0.168904
PPM1H	0.168897
YWHAZ	0.168844
ARHGAP29	0.16878
FAM20A	0.168531
TFF3	0.168361
NLRP8	0.16836
PTGES	0.168343
PMEL	0.168294
ACVR1B	0.16816
DLX2	0.16815
PTPN1	0.168002
PXK	0.167895
REM1	0.167889
TM7SF3	0.167819
ANO2	0.167682
GNAI3	0.166986
FAM181B	0.166889
MMS22L	0.166736
PANK3	0.166395
SLIT2	0.16635
NSD2	0.166347
SLC31A2	0.166281
FAM177A1	0.166208
GSDME	0.166068
TLR8	0.166017
ADGRG4	0.165927
ADIG	0.165927
ALLC	0.165927
CFAP47	0.165927
CSNKA2IP	0.165927
DSPP	0.165927
FOXC2	0.165927
GPR139	0.165927
KRT27	0.165927
KRTAP10-7	0.165927
MAGEA4	0.165927
NME5	0.165927
OR52Z1	0.165927
SERPINB3	0.165927
SPRR2D	0.165927
CCT6B	0.165821
SLC9A2	0.16573
FAM178B	0.165678
SLC44A1	0.165555
APOO	0.165553
ZNF354A	0.165546
PHKA2	0.165464
SCN9A	0.16546
GIN1	0.16537
PLSCR4	0.165319
KNSTRN	0.165296
NDRG1	0.16528
IFNB1	0.16504
ARL8B	0.16494
ZNF705D	0.164881
PCNA	0.164715
SEL1L3	0.164613
CDC7	0.164554
TP53I11	0.164469
SLC2A3	0.164447
TMLHE	0.164436
SCN5A	0.164273
AMY2A	0.164247
PPP3CB	0.164246
CHRNA1	0.164217
CSDC2	0.164053
ZWINT	0.16391
SLK	0.163786
SOX17	0.16373
C2CD5	0.163701
FPGT	0.163668
CLEC6A	0.163557
FDFT1	0.16355
EHHADH	0.163422
ZNF442	0.163332
TMEM233	0.163295
FGB	0.163141
KNCN	0.163141
POU4F2	0.163141
ALDH1A3	0.163104
ENAM	0.163023
BRIP1	0.16301
SPINK2	0.162974
RNGTT	0.162913
DBF4B	0.162884
EXT1	0.16284
GLIPR1L1	0.162839
FZD6	0.162831
TSPAN7	0.162724
TTC25	0.162588
KLF17	0.162433
TUBE1	0.162297
TASOR	0.162259
LHX6	0.162216
FNTB	0.162158
NDC80	0.162049
NEK9	0.162035
DTX4	0.16196
GINS3	0.161674
SLC1A6	0.16162
VRK2	0.161578
FAM133A	0.161321
SPATA46	0.161254
ITGB3BP	0.161102
GPR137C	0.161079
PAPSS1	0.161026
MB	0.160806
MPP7	0.160763
CHPT1	0.1607
CTHRC1	0.160665
ATP23	0.160652
ARHGAP23	0.160647
SETD3	0.160622
ANP32E	0.160492
ZNF615	0.160358
AP2B1	0.160348
MREG	0.160347
PYGL	0.160324
PRKAA1	0.160312
BTRC	0.159923
CD58	0.159834
CDA	0.159761
TNFAIP8	0.159397
RAB3GAP2	0.159348
AKR1E2	0.159234
H3C2	0.159223
ATXN3L	0.15922
OR2B11	0.15915
GALNT8	0.15898
STEAP1	0.158963
CAPZA1	0.15889
CRYM	0.158826
MAST4	0.158763
TPM3	0.158589
SESTD1	0.158587
CEP112	0.158484
SMIM31	0.158445
PDK3	0.158364
CDCA5	0.158286
IARS2	0.158251
NES	0.158203
SEC63	0.157955
TEX30	0.157855
LIN9	0.157825
TPTEP2-CSNK1E	0.157802
KIAA1841	0.157764
WDR44	0.157739
C1orf116	0.157523
SH3RF1	0.157489
MTF1	0.15748
CHRFAM7A	0.15747
TMCO2	0.157451
BTBD18	0.157345
PARPBP	0.157343
MAD2L1	0.157063
RAD51D	0.156903
KIAA0513	0.156864
NUDT19	0.156672
LCP1	0.156624
RAI2	0.15656
DNAH14	0.156541
ARL6IP6	0.156524
IMPA1	0.156277
CCDC171	0.156268
PPP2R5B	0.155981
CACNG4	0.155826
RHOXF2B	0.155787
PMFBP1	0.155723
COL20A1	0.155481
GPR1	0.155446
COPB1	0.155323
XRCC5	0.15521
GBP7	0.155144
SLFN14	0.155115
FAM189A2	0.155008
SEC14L3	0.154979
FGF2	0.154545
RAB10	0.154517
TBX2	0.154254
TOR1AIP1	0.154253
MACF1	0.154231
LIMS1	0.154206
CNOT6	0.154112
SLC39A12	0.153889
CYP51A1	0.153795
KEL	0.153779
UNC79	0.153731
VPS26C	0.153677
SEC23A	0.153659
ZNF75D	0.153619
GOLGA6L2	0.153539
KRT14	0.153477
RNA28SN5	0.153464
C1orf112	0.15336
ITFG1	0.153284
ZNF189	0.153232
TUBA3C	0.153231
FOXQ1	0.153162
GAD2	0.15315
NOSTRIN	0.153132
NRIP3	0.152956
RNASE2	0.1529
EMILIN3	0.15285
STIMATE-MUSTN1	0.152813
LIN52	0.152783
KIAA1549L	0.152771
LRCH2	0.152771
PPP2R2C	0.152519
SERPINI2	0.152371
VPS26B	0.152263
ZNF385B	0.15212
TP53TG5	0.152071
BPIFB1	0.152049
CEP152	0.152031
ZBED8	0.151829
AVPR1A	0.151744
OR13A1	0.1517
TUBA1B	0.151671
SMIM34A	0.151582
WIF1	0.151525
CTNNAL1	0.151412
SEC23B	0.151411
KCNK3	0.151371
RRAGD	0.1512
KCNH7	0.151164
ACTR10	0.15112
RCSD1	0.151033
SLC14A1	0.151019
CMAS	0.150983
DEFA5	0.150976
SKA2	0.150949
SPATA32	0.150862
CA4	0.150778
ABTB2	0.150711
HMHB1	0.150686
H2AC11	0.150653
FAM124A	0.150441
LRRC70	0.150406
FMN1	0.150398
ANKRD34B	0.150392
LOC105378979	0.150313
SRP54	0.1503
GPC5	0.15028
FBXO30	0.150141
CCDC150	0.150114
ECPAS	0.150013
KLHL6	0.149946
SRP9	0.149885
ELN	0.149834
PDIK1L	0.149791
TOPBP1	0.149671
ADCY6	0.149398
SEPTIN5	0.149368
H1-0	0.149183
KL	0.149112
RP1	0.149057
RNF14	0.149028
ANXA4	0.148957
MALL	0.148857
MCM2	0.148794
UBTD2	0.148622
CDC123	0.148579
CFHR3	0.14849
GABRB2	0.148417
NNAT	0.148417
WDR76	0.148204
RFPL4AL1	0.148173
OTOGL	0.148124
PLAC1	0.148112
PKM	0.147971
KNTC1	0.147953
RNA28SN3	0.147912
PDZRN3	0.147864
UHRF1BP1	0.147749
CLDN12	0.147738
ZNF768	0.147716
C2CD6	0.147605
MYL12B	0.147332
MAMDC2	0.147289
MID1	0.14727
DEFA1B	0.147216
HK1	0.147193
KRAS	0.147082
NKAIN2	0.147005
CRACR2B	0.146563
ARMC8	0.146522
ARNT2	0.146398
HELLS	0.146346
SLC38A4	0.146302
MAOB	0.146284
UGT3A2	0.146271
CDC42EP3	0.146204
POU3F1	0.146139
H4C1	0.146001
RTL9	0.145956
GPAT3	0.145893
FBXO5	0.145819
BNIP2	0.145808
RIBC2	0.145737
DPEP1	0.145611
ZNF786	0.145504
RANBP10	0.145468
CCKBR	0.145366
TFCP2L1	0.145356
BLM	0.145349
ASPH	0.145281
RPIA	0.145219
CDH22	0.145173
WDR62	0.145083
TM9SF2	0.14504
KRTAP5-4	0.145039
ALDH1L2	0.145008
NOL7	0.144995
CNTN2	0.144933
TIMELESS	0.14492
RNASE13	0.144628
SRPK3	0.144606
TTC36	0.144578
RAB5B	0.144521
GCKR	0.144462
LPGAT1	0.144401
RBMXL2	0.144371
CNTLN	0.144352
MIP	0.144251
PALLD	0.144218
CLTC	0.144014
EML4	0.143846
RAB3GAP1	0.143777
TMTC1	0.14362
LOC102723360	0.1436
SFXN5	0.143559
MYT1L	0.143557
TNFSF18	0.143406
DNA2	0.143289
SPARCL1	0.143288
GUCY2C	0.143093
ERP27	0.142977
RNF152	0.142886
RHOJ	0.14269
TEX15	0.142668
SELE	0.142604
NRAS	0.142602
TUBA1C	0.142575
EIF4G3	0.142413
ARL4A	0.142328
PSPH	0.142301
PLP1	0.142247
CCDC18	0.142226
RASGEF1B	0.142213
MRC2	0.142195
AURKB	0.142015
PIEZO2	0.141785
SKAP2	0.141568
SUMF1	0.141504
VWA3B	0.141422
SEMA3D	0.141394
GALNT3	0.14137
IGF2BP3	0.141306
H3C8	0.141306
CENPU	0.141216
SLC40A1	0.141032
AMY1B	0.141017
TMEM266	0.140997
ARHGAP15	0.140987
CLDN18	0.140918
TFPI	0.14088
MINDY2	0.140835
CFAP61	0.14072
FAR1	0.14059
HES6	0.14058
DCLRE1B	0.140504
UNC13B	0.140493
WEE1	0.14033
IMPACT	0.140324
KCNK9	0.140287
GOLGA8H	0.140259
XAGE1A	0.140185
SYCP2L	0.140127
CEACAM20	0.140018
LRRN4	0.140017
THSD7B	0.140017
GFM2	0.1399
EZH2	0.139803
C2CD4B	0.139764
SPDL1	0.139706
ZNF878	0.139538
LIX1	0.139454
GLRB	0.139422
OR4E1	0.139421
ANXA8L1	0.139328
PSG8	0.139247
TRIP13	0.139139
STRN	0.139133
CDC20	0.139058
TOR1A	0.139021
CRHBP	0.139002
FRMPD2	0.138984
TCEANC	0.138948
DUSP18	0.138775
WDR37	0.138698
SREBF2	0.138661
C1orf162	0.138655
PTPN9	0.138646
DAO	0.138558
LRRC42	0.138444
BCL2L2	0.138423
C6orf52	0.138391
FGD4	0.138118
C1orf146	0.138101
REC114	0.137995
C11orf42	0.137599
TRIM71	0.137512
SIMC1	0.137399
SELL	0.137385
RGS4	0.137376
IL1R2	0.137334
SCFD1	0.137283
TUBG1	0.137281
GPX7	0.137211
FILIP1L	0.137129
PLEKHD1	0.136988
EML1	0.136974
PROSER1	0.13694
CACNA1D	0.136931
BIRC5	0.136901
MMGT1	0.136835
KCTD3	0.136815
BARX2	0.136563
SMC3	0.136545
SRARP	0.136263
APOA2	0.136251
CRYGD	0.13616
TUBB1	0.136076
PGA5	0.136047
NCKAP1L	0.135976
MTRR	0.135944
MAP1LC3B2	0.13589
S100P	0.135883
GPR83	0.135817
CRACR2A	0.135727
SLCO2B1	0.135652
OR10P1	0.135646
HBE1	0.135626
TMPRSS2	0.135525
SUV39H2	0.135478
ROGDI	0.135375
FHL1	0.135364
USP47	0.135304
LRPAP1	0.135158
OR2K2	0.13514
SQOR	0.135138
NPR3	0.135097
ZNF597	0.135001
NCOA7	0.134804
HBS1L	0.134707
BTBD10	0.134415
NT5DC3	0.134369
MYADML2	0.134348
LOC645177	0.134163
LOXL3	0.134109
S100A3	0.134089
POLE	0.133903
PRSS58	0.133895
ATG4A	0.133863
ZNF630	0.133846
ANTXR2	0.133699
NDST2	0.133543
PARD3	0.133281
FANCB	0.133269
NEURL1B	0.133229
DRD5	0.133205
LRRC15	0.133205
OR6K6	0.133205
TMEM87B	0.133194
POTEB3	0.13317
CSRNP2	0.133086
JKAMP	0.132948
PPME1	0.132874
CKAP5	0.132817
EXOC5	0.132799
INTS2	0.132729
DEPDC4	0.132657
ZNF705E	0.132624
ACSM2B	0.132586
TRPM6	0.132563
RFWD3	0.132382
RASA1	0.132348
GART	0.132246
UBE2F	0.132211
EFS	0.132136
FNDC4	0.13213
RBM24	0.132127
ATP8A1	0.132127
AADACL4	0.132015
ADAMTS16	0.132015
AGR2	0.132015
ALX4	0.132015
AMBN	0.132015
ASCL3	0.132015
BOD1L2	0.132015
C10orf71	0.132015
CACNA1G	0.132015
CDSN	0.132015
CFTR	0.132015
CHRDL2	0.132015
CRYBB3	0.132015
EPN3	0.132015
FAM181A	0.132015
GFRA4	0.132015
ID4	0.132015
KBTBD13	0.132015
KRT16	0.132015
KRT26	0.132015
MAT1A	0.132015
MUC3A	0.132015
NT5C1A	0.132015
OR11L1	0.132015
OR2T4	0.132015
OR6B2	0.132015
OSTN	0.132015
PABPC5	0.132015
PLPPR5	0.132015
RAET1G	0.132015
SAA4	0.132015
SPATA31D4	0.132015
SPINK13	0.132015
TAS2R9	0.132015
TECTB	0.132015
TTC29	0.132015
CBLN2	0.131839
MTMR1	0.131812
PTPN21	0.131798
GRM4	0.13175
DNAH8	0.131714
IGSF1	0.131618
ERI2	0.13146
LVRN	0.131267
LEPROT	0.131151
P3H2	0.131138
GPR179	0.131022
BRCA1	0.131021
TRIP4	0.130878
TRAPPC13	0.130805
SNTB1	0.130768
SPINK4	0.130765
SQLE	0.130762
MYLK2	0.130698
PSMD5	0.130696
CYP2C18	0.130523
ARHGAP42	0.130305
STON1	0.130289
POLK	0.13019
TMEM38B	0.130152
KCNH4	0.130142
RFX8	0.130017
SLC35E3	0.129953
SIX3	0.129942
SOX10	0.129711
TBC1D2B	0.129682
TAF7L	0.129589
NANOS1	0.12958
TSSK1B	0.129476
SP6	0.129443
C7orf25	0.129435
PIBF1	0.12933
CR1	0.129299
CYP4F11	0.129198
HSPA12B	0.129129
GPR75-ASB3	0.128986
HRC	0.128982
GALNT4	0.128972
ADGRG2	0.128966
ADGRB3	0.128844
P2RY13	0.128775
SLC24A2	0.12872
AKR1B10	0.128667
MYO10	0.128648
IL18	0.128638
OR2AG2	0.128612
TUBB	0.128554
CASKIN2	0.128358
FRAS1	0.128327
A1CF	0.128213
RAB28	0.128156
TUT4	0.128095
PRDX3	0.127984
PI15	0.127917
SNURF	0.127887
ASB7	0.127863
HYAL3	0.127848
MEP1B	0.127847
DUSP16	0.12784
RSL24D1	0.127762
FEM1B	0.127727
TCEAL7	0.127715
EXOSC3	0.127701
XRN2	0.127672
ANKRD22	0.127605
TRIM58	0.127568
ABO	0.127445
OPN1LW	0.127433
SMC6	0.127307
TPBG	0.127303
CRNDE	0.127247
ALAS1	0.127191
GRIK1	0.127183
ERAS	0.126981
KRTCAP3	0.126953
OR4F4	0.126814
RHOA	0.126802
SPDYE12P	0.12677
CRYBG2	0.126753
KCNJ18	0.1267
ARMH4	0.126677
RP1L1	0.126671
CNR1	0.126628
PRMT9	0.126612
DSTYK	0.126507
RSPO2	0.126324
HGSNAT	0.126248
OBI1	0.126059
PCDH12	0.126046
TCP11L2	0.125854
CDC42BPA	0.125822
SERPINA3	0.125677
TLE1	0.12563
FAM155A	0.125612
CRBN	0.125594
ZYG11B	0.125526
KCTD9	0.125511
GJD4	0.125335
WSB2	0.125334
CALD1	0.125263
EGFL6	0.125201
MIS18BP1	0.125142
FXR1	0.125008
ABHD5	0.124902
C7	0.124864
NUP210L	0.124811
SLC30A6	0.124741
PPP2R5A	0.124706
SCRT1	0.124598
SERPIND1	0.124476
DAZL	0.124447
NUP37	0.124423
RNF217	0.124282
ZNF518A	0.124261
LOC101928764	0.124234
VOPP1	0.124214
MGAM2	0.12421
LOC102725023	0.124176
TMEM63A	0.124124
NKX2-3	0.124105
TAX1BP1	0.124081
TLL2	0.124072
TESC	0.124026
GCSAML	0.124006
ZNF334	0.124005
YWHAB	0.123952
ZNF488	0.123924
SIAH2	0.123822
DUOX1	0.123796
CSF1	0.123699
SYPL1	0.123419
NNMT	0.123342
ILDR2	0.123265
FAM221B	0.123263
UGT2B7	0.123251
PRKCD	0.123235
GEN1	0.123229
INTS6	0.12318
DIP2A	0.123169
OR2T3	0.123071
GDF6	0.123037
LOC150051	0.122878
PIF1	0.122795
HCFC2	0.122683
FKBP5	0.12267
SEMA6A	0.122548
BAG4	0.122541
TMEM98	0.122486
MYOZ2	0.122448
PTBP2	0.122411
SPEGNB	0.122393
BLZF1	0.12234
MPP1	0.122329
LRRC1	0.122307
EFCAB6	0.122223
NCAPD3	0.122177
DUXA	0.121941
SPTBN1	0.121918
AMOTL2	0.121869
KPNA6	0.12183
ACSS2	0.12178
PPP2R5D	0.121765
RANBP17	0.121762
GIPC2	0.121723
ESD	0.121701
PRKG1	0.121607
MS4A4E	0.121604
ZNF806	0.121584
MYOT	0.121552
IRAK3	0.121431
MACO1	0.121375
ROCK1	0.121361
CDC5L	0.121349
MFSD9	0.121273
HSPB11	0.121247
HRH4	0.121009
LIPE	0.121009
CTF1	0.120965
GUCA1A	0.120917
MAP4	0.120908
IL18RAP	0.120791
SGCG	0.12074
MED14	0.120713
KLHL8	0.120702
CSRP2	0.120663
TBX3	0.12061
C18orf54	0.120609
SLC24A4	0.120599
SLC47A2	0.120428
ACTR3	0.120413
[truncated: 17,473 more rows]
